# Supplementary material for: 1-Benzyl-3,5-bis­(4-methyl­benzyl­idene)-4-oxopiperidin-1-ium chloride acetic acid monosolvate
Source: Acta Crystallogr Sect E Struct Rep Online. 2011 May 7;67(Pt 6):o1350. doi: 10.1107/S1600536811016138 (PMC3120477; doi:10.1107/S1600536811016138)
Supplement: Supplementary file 1 [file e-67-o1350-sup1.cif]

##############################################################################
#                                                                            #
# This CIF contains the data in a paper accepted for publication in          #
# Acta Crystallographica Section E. It conforms to the requirements of       #
# Notes for Authors for Acta Crystallographica Section E, and has been       #
# peer reviewed under the auspices of the IUCr Commission on Journals.       #
#                                                                            #
# Full details of the Crystallographic Information File format               #
# are given in the paper "The Crystallographic Information File (CIF):       #
# a New Standard Archive File for Crystallography" by S. R. Hall, F. H.      #
# Allen and I. D. Brown [Acta Cryst. (1991), A47, 655-685].                  #
#                                                                            #
# The current version of the core CIF dictionary is obtainable from          #
# ftp://ftp.iucr.org/pub/cif_core.dic.                                       #
#                                                                            #
# Software is freely available for graphical display of the structure(s)     #
# in this CIF. For information consult the CIF software page                 #
# http://www.iucr.org/resources/cif/software.                                #
#                                                                            #
# This file may be used for bona fide research purposes within the           #
# scientific community so long as proper attribution is given to the journal # 
# article from which it was obtained.                                        #
#                                                                            #
##############################################################################
data_I
_audit_creation_method
;
Olex2 1.1 (compiled 2011.01.21 svn.r1625, GUI svn.r3464)
;
_chemical_name_systematic
;
1-Benzyl-3,5-bis(4-methylbenzylidene)-4-oxopiperidin-1-ium chloride acetic acid
monosolvate
;
_chemical_name_common     ?
_chemical_formula_moiety     'C28 H28 N O +, Cl -, C2 H4 O2'
_chemical_formula_sum     'C30 H32 Cl N O3'
_chemical_formula_iupac     'C28 H28 N O +, Cl -, C2 H4 O2'
_chemical_formula_weight     490.02
_chemical_melting_point     ?
_space_group_crystal_system     triclinic
_space_group_name_H-M_alt     'P -1'
_space_group_name_Hall     '-P 1'
loop_
    _space_group_symop_id
    _space_group_symop_operation_xyz
    1 'x, y, z'
    2 '-x, -y, -z'
_cell_length_a     7.1488(5)
_cell_length_b     11.2799(7)
_cell_length_c     17.6271(11)
_cell_angle_alpha     103.181(6)
_cell_angle_beta     98.087(6)
_cell_angle_gamma     92.407(6)
_cell_volume     1366.16(16)
_cell_formula_units_Z     2
_cell_measurement_reflns_used     6467
_cell_measurement_theta_min     3.29
_cell_measurement_theta_max     28.90
_cell_measurement_temperature     288.15
_exptl_crystal_description     Block
_exptl_crystal_colour     Yellow
_exptl_crystal_size_max     0.61
_exptl_crystal_size_mid     0.54
_exptl_crystal_size_min     0.52
_exptl_crystal_density_diffrn     1.191
_exptl_crystal_density_meas     ?
_exptl_crystal_density_method     'not measured'
_exptl_crystal_F_000     520
_exptl_absorpt_coefficient_mu     0.170
_exptl_absorpt_correction_type     multi-scan
_exptl_absorpt_process_details     '(CrysAlis PRO; Oxford Diffraction, 2010)'
_exptl_absorpt_correction_T_min     0.804
_exptl_absorpt_correction_T_max     1.000
_exptl_special_details
;
;
_diffrn_ambient_temperature     288.15
_diffrn_radiation_type     'Mo K\a'
_diffrn_radiation_wavelength     0.7107
_diffrn_radiation_monochromator     graphite
_diffrn_measurement_device_type     'Oxford Diffraction Xcalibur Eos Gemini'
_diffrn_measurement_method     \w
_diffrn_detector_area_resol_mean     16.0355
_diffrn_reflns_number     16829
_diffrn_reflns_av_R_equivalents     0.0286
_diffrn_reflns_theta_min     3.29
_diffrn_reflns_theta_max     26.37
_diffrn_reflns_theta_full     26.37
_diffrn_measured_fraction_theta_max     0.997
_diffrn_measured_fraction_theta_full     0.997
_diffrn_reflns_limit_h_min     -8
_diffrn_reflns_limit_h_max     8
_diffrn_reflns_limit_k_min     -14
_diffrn_reflns_limit_k_max     14
_diffrn_reflns_limit_l_min     -22
_diffrn_reflns_limit_l_max     22
_diffrn_standards_number     ?
_diffrn_standards_interval_count     ?
_diffrn_standards_interval_time     ?
_diffrn_standards_decay_%     ?
_refine_special_details
;
Refinement of <i>F</i>^2^ against ALL reflections. The weighted <i>R</i>-factor
<i>wR</i> and goodness of fit <i>S</i> are based on <i>F</i>^2^, conventional
<i>R</i>-factors <i>R</i> are based on <i>F</i>, with <i>F</i> set to zero for
negative <i>F</i>^2^. The threshold expression of <i>F</i>^2^ >
\s(<i>F</i>^2^) is used only for calculating <i>R</i>-factors(gt) <i>etc</i>.
and is not relevant to the choice of reflections for refinement.
<i>R</i>-factors based on <i>F</i>^2^ are statistically about twice as large
as those based on <i>F</i>, and <i>R</i>- factors based on ALL data will be
even larger.
;
_reflns_number_total     5549
_reflns_number_gt     3895
_reflns_threshold_expression     I>2\s(I)
_refine_ls_structure_factor_coef     Fsqd
_refine_ls_matrix_type     full
_refine_ls_R_factor_all     0.0773
_refine_ls_R_factor_gt     0.0536
_refine_ls_wR_factor_gt     0.1398
_refine_ls_wR_factor_ref     0.1575
_refine_ls_goodness_of_fit_ref     1.033
_refine_ls_restrained_S_all     1.123
_refine_ls_number_reflns     5549
_refine_ls_number_parameters     320
_refine_ls_number_restraints     39
_refine_ls_hydrogen_treatment     constr
_refine_ls_weighting_scheme     calc
_refine_ls_weighting_details
         'calc w=1/[\s^2^(Fo^2^)+(0.0749P)^2^+0.3122P] where P=(Fo^2^+2Fc^2^)/3'
_atom_sites_solution_hydrogens     geom
_atom_sites_solution_primary     direct
_atom_sites_solution_secondary     difmap
_refine_ls_shift/su_max     0.000
_refine_ls_shift/su_mean     0.000
_refine_diff_density_max     0.295
_refine_diff_density_min     -0.287
_refine_ls_extinction_method     none
_refine_ls_extinction_coef     ?
loop_
    _atom_type_symbol
    _atom_type_description
    _atom_type_scat_dispersion_real
    _atom_type_scat_dispersion_imag
    _atom_type_scat_source
    'C' 'C' 0.0033 0.0016
                         'International Tables Vol C Tables 4.2.6.8 and 6.1.1.4'
    'H' 'H' 0.0000 0.0000
                         'International Tables Vol C Tables 4.2.6.8 and 6.1.1.4'
    'O' 'O' 0.0106 0.0060
                         'International Tables Vol C Tables 4.2.6.8 and 6.1.1.4'
    'Cl' 'Cl' 0.1484 0.1585
                         'International Tables Vol C Tables 4.2.6.8 and 6.1.1.4'
    'N' 'N' 0.0061 0.0033
                         'International Tables Vol C Tables 4.2.6.8 and 6.1.1.4'
_computing_data_collection     'CrysAlis PRO (Oxford Diffraction, 2010)'
_computing_cell_refinement     'CrysAlis PRO (Oxford Diffraction, 2010)'
_computing_data_reduction     'CrysAlis PRO (Oxford Diffraction, 2010)'
_computing_structure_solution     'SHELXS97 (Sheldrick, 2008)'
_computing_structure_refinement     'SHELXL97 (Sheldrick, 2008)'
_computing_molecular_graphics     'OLEX2 (Dolomanov <i>et al.</i>, 2009)'
_computing_publication_material     'OLEX2 (Dolomanov <i>et al.</i>, 2009)'
loop_
    _atom_site_type_symbol
    _atom_site_label
    _atom_site_fract_x
    _atom_site_fract_y
    _atom_site_fract_z
    _atom_site_U_iso_or_equiv
    _atom_site_adp_type
    _atom_site_calc_flag
    _atom_site_refinement_flags
    _atom_site_occupancy
    _atom_site_symmetry_multiplicity
    _atom_site_disorder_assembly
    _atom_site_disorder_group
    Cl Cl1 0.08804(8) 0.75303(7) 0.28289(4) 0.0748(3) Uani d . 1 1 . .
    N N1 0.5035(2) 0.71709(14) 0.26944(10) 0.0393(4) Uani d . 1 1 . .
    H H1 0.3839 0.7342 0.2781 0.047 Uiso calc R 1 1 . .
    C C9 0.3879(3) 0.65470(19) 0.12495(12) 0.0419(5) Uani d . 1 1 . .
    O O1 0.2783(2) 0.82076(15) 0.07466(10) 0.0620(5) Uani d . 1 1 . .
    C C13 0.3747(3) 0.7863(2) 0.12748(13) 0.0449(5) Uani d . 1 1 . .
    C C12 0.4888(3) 0.87647(18) 0.19513(12) 0.0416(5) Uani d . 1 1 . .
    C C11 0.6027(3) 0.82996(18) 0.25930(12) 0.0426(5) Uani d . 1 1 . .
    H H11A 0.7271 0.8123 0.2457 0.051 Uiso calc R 1 1 . .
    H H11B 0.6192 0.8920 0.3084 0.051 Uiso calc R 1 1 . .
    C C10 0.4892(3) 0.61825(18) 0.19628(12) 0.0437(5) Uani d . 1 1 . .
    H H10A 0.4218 0.5462 0.2035 0.052 Uiso calc R 1 1 . .
    H H10B 0.6156 0.5973 0.1871 0.052 Uiso calc R 1 1 . .
    C C5 0.3050(3) 0.4412(2) 0.03506(12) 0.0469(5) Uani d . 1 1 . .
    C C8 0.3123(3) 0.5739(2) 0.05816(13) 0.0468(5) Uani d . 1 1 . .
    H H8 0.2536 0.6094 0.0193 0.056 Uiso calc R 1 1 . .
    C C14 0.4858(3) 0.9947(2) 0.19560(13) 0.0498(5) Uani d . 1 1 . .
    H H14 0.3996 1.0132 0.1561 0.060 Uiso calc R 1 1 . .
    C C4 0.1820(3) 0.3827(2) -0.03376(13) 0.0538(6) Uani d . 1 1 . .
    H H4 0.1132 0.4299 -0.0629 0.065 Uiso calc R 1 1 . .
    C C22 0.5994(3) 0.6717(2) 0.33817(12) 0.0502(5) Uani d . 1 1 . .
    H H22A 0.5301 0.5970 0.3402 0.060 Uiso calc R 1 1 . .
    H H22B 0.7261 0.6518 0.3288 0.060 Uiso calc R 1 1 . .
    C C23 0.6138(3) 0.7602(2) 0.41694(13) 0.0522(6) Uani d . 1 1 . .
    C C6 0.4122(3) 0.3656(2) 0.07377(14) 0.0543(6) Uani d . 1 1 . .
    H H6 0.5010 0.4004 0.1180 0.065 Uiso calc R 1 1 . .
    C C15 0.5982(4) 1.0990(2) 0.24915(13) 0.0557(6) Uani d U 1 1 . .
    C C2 0.2600(3) 0.1835(2) -0.01829(14) 0.0571(6) Uani d . 1 1 . .
    C C28 0.7816(4) 0.8286(3) 0.45080(15) 0.0677(7) Uani d . 1 1 . .
    H H28 0.8854 0.8218 0.4240 0.081 Uiso calc R 1 1 . .
    C C3 0.1601(3) 0.2573(2) -0.05945(14) 0.0591(6) Uani d . 1 1 . .
    H H3A 0.0767 0.2218 -0.1052 0.071 Uiso calc R 1 1 . .
    C C7 0.3887(4) 0.2404(2) 0.04754(14) 0.0583(6) Uani d . 1 1 . .
    H H7 0.4615 0.1927 0.0749 0.070 Uiso calc R 1 1 . .
    C C24 0.4610(4) 0.7721(3) 0.45812(16) 0.0724(8) Uani d . 1 1 . .
    H H24 0.3459 0.7279 0.4360 0.087 Uiso calc R 1 1 . .
    C C20 0.7861(4) 1.0932(2) 0.28108(15) 0.0649(7) Uani d U 1 1 . .
    H H20 0.8430 1.0198 0.2699 0.078 Uiso calc R 1 1 . .
    C C19 0.8889(5) 1.1962(3) 0.32947(17) 0.0867(9) Uani d U 1 1 . .
    H H19 1.0147 1.1917 0.3502 0.104 Uiso calc R 1 1 . .
    C C1 0.2305(5) 0.0466(2) -0.04400(18) 0.0793(8) Uani d . 1 1 . .
    H H1A 0.1202 0.0239 -0.0836 0.119 Uiso calc R 1 1 . .
    H H1B 0.2132 0.0140 0.0005 0.119 Uiso calc R 1 1 . .
    H H1C 0.3394 0.0145 -0.0653 0.119 Uiso calc R 1 1 . .
    C C16 0.5197(5) 1.2108(2) 0.26610(17) 0.0773(8) Uani d U 1 1 . .
    H H16 0.3962 1.2174 0.2434 0.093 Uiso calc R 1 1 . .
    C C27 0.7962(5) 0.9078(3) 0.52492(17) 0.0869(10) Uani d . 1 1 . .
    H H27 0.9094 0.9542 0.5472 0.104 Uiso calc R 1 1 . .
    C C18 0.8059(6) 1.3060(3) 0.34730(18) 0.0944(10) Uani d U 1 1 . .
    C C25 0.4813(6) 0.8509(4) 0.53299(19) 0.0936(11) Uani d . 1 1 . .
    H H25 0.3800 0.8573 0.5611 0.112 Uiso calc R 1 1 . .
    C C26 0.6465(7) 0.9179(3) 0.56492(18) 0.0940(11) Uani d . 1 1 . .
    H H26 0.6576 0.9710 0.6144 0.113 Uiso calc R 1 1 . .
    C C17 0.6200(6) 1.3104(3) 0.3151(2) 0.0997(11) Uani d U 1 1 . .
    H H17 0.5620 1.3831 0.3273 0.120 Uiso calc R 1 1 . .
    O O2 0.1938(3) 0.4138(2) 0.24132(14) 0.0879(6) Uani d . 1 1 . .
    O O3 -0.0627(3) 0.4934(2) 0.19550(14) 0.0900(7) Uani d . 1 1 . .
    H H3 -0.0103 0.5553 0.2265 0.135 Uiso calc R 1 1 . .
    C C29 0.0411(4) 0.4005(3) 0.19967(18) 0.0713(8) Uani d . 1 1 . .
    C C30 -0.0443(5) 0.2837(3) 0.1471(2) 0.0894(9) Uani d . 1 1 . .
    H H30A -0.0568 0.2901 0.0932 0.134 Uiso calc R 1 1 . .
    H H30B -0.1671 0.2656 0.1596 0.134 Uiso calc R 1 1 . .
    H H30C 0.0355 0.2195 0.1541 0.134 Uiso calc R 1 1 . .
    C C21 0.9236(8) 1.4166(4) 0.4024(3) 0.1380(15) Uani d U 1 1 . .
    H H21A 1.0508 1.3954 0.4156 0.207 Uiso calc R 1 1 . .
    H H21B 0.8685 1.4410 0.4496 0.207 Uiso calc R 1 1 . .
    H H21C 0.9255 1.4828 0.3765 0.207 Uiso calc R 1 1 . .
loop_
    _atom_site_aniso_label
    _atom_site_aniso_U_11
    _atom_site_aniso_U_22
    _atom_site_aniso_U_33
    _atom_site_aniso_U_12
    _atom_site_aniso_U_13
    _atom_site_aniso_U_23
    Cl1 0.0409(4) 0.1028(6) 0.0838(5) 0.0246(3) 0.0192(3) 0.0190(4)
    N1 0.0316(8) 0.0463(9) 0.0458(9) 0.0111(7) 0.0108(7) 0.0182(7)
    C9 0.0290(10) 0.0530(12) 0.0471(12) 0.0065(8) 0.0079(8) 0.0170(9)
    O1 0.0554(10) 0.0650(10) 0.0671(11) 0.0056(8) -0.0080(8) 0.0292(8)
    C13 0.0328(10) 0.0563(12) 0.0514(12) 0.0071(9) 0.0078(9) 0.0233(10)
    C12 0.0329(10) 0.0491(11) 0.0488(12) 0.0089(8) 0.0123(8) 0.0193(9)
    C11 0.0359(11) 0.0452(11) 0.0491(12) 0.0067(8) 0.0065(9) 0.0155(9)
    C10 0.0402(11) 0.0442(11) 0.0488(12) 0.0089(9) 0.0074(9) 0.0138(9)
    C5 0.0365(11) 0.0590(13) 0.0461(12) 0.0046(9) 0.0107(9) 0.0114(10)
    C8 0.0339(11) 0.0616(13) 0.0488(12) 0.0076(9) 0.0064(9) 0.0207(10)
    C14 0.0503(13) 0.0547(13) 0.0508(12) 0.0127(10) 0.0088(10) 0.0232(10)
    C4 0.0383(12) 0.0723(16) 0.0496(13) 0.0066(11) 0.0051(9) 0.0123(11)
    C22 0.0541(13) 0.0519(12) 0.0509(13) 0.0162(10) 0.0073(10) 0.0235(10)
    C23 0.0595(14) 0.0587(13) 0.0469(12) 0.0178(11) 0.0111(10) 0.0258(10)
    C6 0.0517(14) 0.0603(14) 0.0477(12) 0.0081(11) 0.0014(10) 0.0093(10)
    C15 0.0758(16) 0.0502(12) 0.0460(12) 0.0097(11) 0.0086(11) 0.0211(10)
    C2 0.0551(14) 0.0621(14) 0.0543(14) -0.0026(11) 0.0239(11) 0.0060(11)
    C28 0.0702(18) 0.0816(18) 0.0539(15) 0.0056(14) 0.0070(13) 0.0229(13)
    C3 0.0421(13) 0.0734(16) 0.0532(13) -0.0062(11) 0.0077(10) -0.0008(12)
    C7 0.0685(16) 0.0557(14) 0.0511(13) 0.0095(12) 0.0099(11) 0.0123(11)
    C24 0.0694(18) 0.098(2) 0.0609(16) 0.0197(15) 0.0209(13) 0.0324(15)
    C20 0.0783(17) 0.0536(13) 0.0644(15) -0.0023(12) 0.0025(13) 0.0235(11)
    C19 0.107(2) 0.0785(17) 0.0695(17) -0.0101(15) -0.0170(15) 0.0289(14)
    C1 0.095(2) 0.0636(17) 0.0759(18) -0.0121(15) 0.0294(16) 0.0030(14)
    C16 0.114(2) 0.0523(14) 0.0656(16) 0.0224(14) 0.0013(15) 0.0184(12)
    C27 0.113(3) 0.086(2) 0.0567(17) -0.0024(19) -0.0056(17) 0.0195(15)
    C18 0.150(3) 0.0600(15) 0.0632(17) -0.0108(17) -0.0071(18) 0.0127(13)
    C25 0.112(3) 0.125(3) 0.0609(18) 0.046(2) 0.0394(18) 0.0355(19)
    C26 0.144(4) 0.092(2) 0.0497(17) 0.034(2) 0.017(2) 0.0177(15)
    C17 0.149(3) 0.0584(16) 0.085(2) 0.0182(17) -0.004(2) 0.0138(14)
    O2 0.0612(13) 0.1007(15) 0.1090(16) 0.0147(11) 0.0039(12) 0.0436(13)
    O3 0.0621(13) 0.1004(16) 0.1116(18) 0.0188(12) -0.0014(11) 0.0401(14)
    C29 0.0529(16) 0.095(2) 0.0828(19) 0.0131(15) 0.0192(14) 0.0479(17)
    C30 0.085(2) 0.092(2) 0.096(2) -0.0020(18) 0.0156(18) 0.0338(19)
    C21 0.181(3) 0.100(2) 0.105(2) -0.017(2) -0.024(2) 0.001(2)
_geom_special_details
;
All e.s.d.'s (except the e.s.d. in the dihedral angle between two l.s. planes)
are estimated using the full covariance matrix. The cell e.s.d.'s are taken
into account individually in the estimation of e.s.d.'s in distances, angles
and torsion angles; correlations between e.s.d.'s in cell parameters are only
used when they are defined by crystal symmetry. An approximate (isotropic)
treatment of cell e.s.d.'s is used for estimating e.s.d.'s involving l.s.
planes.
;
loop_
    _geom_bond_atom_site_label_1
    _geom_bond_atom_site_label_2
    _geom_bond_site_symmetry_2
    _geom_bond_distance
    _geom_bond_publ_flag
    N1 H1 . 0.9100 ?
    N1 C11 . 1.490(3) ?
    N1 C10 . 1.488(3) ?
    N1 C22 . 1.510(3) ?
    C9 C13 . 1.482(3) ?
    C9 C10 . 1.510(3) ?
    C9 C8 . 1.341(3) ?
    O1 C13 . 1.225(2) ?
    C13 C12 . 1.492(3) ?
    C12 C11 . 1.505(3) ?
    C12 C14 . 1.333(3) ?
    C11 H11A . 0.9700 ?
    C11 H11B . 0.9700 ?
    C10 H10A . 0.9700 ?
    C10 H10B . 0.9700 ?
    C5 C8 . 1.456(3) ?
    C5 C4 . 1.402(3) ?
    C5 C6 . 1.397(3) ?
    C8 H8 . 0.9300 ?
    C14 H14 . 0.9300 ?
    C14 C15 . 1.457(3) ?
    C4 H4 . 0.9300 ?
    C4 C3 . 1.378(3) ?
    C22 H22A . 0.9700 ?
    C22 H22B . 0.9700 ?
    C22 C23 . 1.501(3) ?
    C23 C28 . 1.379(4) ?
    C23 C24 . 1.388(3) ?
    C6 H6 . 0.9300 ?
    C6 C7 . 1.377(3) ?
    C15 C20 . 1.392(4) ?
    C15 C16 . 1.389(3) ?
    C2 C3 . 1.382(4) ?
    C2 C7 . 1.384(3) ?
    C2 C1 . 1.504(4) ?
    C28 H28 . 0.9300 ?
    C28 C27 . 1.392(4) ?
    C3 H3A . 0.9300 ?
    C7 H7 . 0.9300 ?
    C24 H24 . 0.9300 ?
    C24 C25 . 1.398(4) ?
    C20 H20 . 0.9300 ?
    C20 C19 . 1.385(4) ?
    C19 H19 . 0.9300 ?
    C19 C18 . 1.386(5) ?
    C1 H1A . 0.9600 ?
    C1 H1B . 0.9600 ?
    C1 H1C . 0.9600 ?
    C16 H16 . 0.9300 ?
    C16 C17 . 1.356(4) ?
    C27 H27 . 0.9300 ?
    C27 C26 . 1.357(5) ?
    C18 C17 . 1.377(5) ?
    C18 C21 . 1.528(5) ?
    C25 H25 . 0.9300 ?
    C25 C26 . 1.352(5) ?
    C26 H26 . 0.9300 ?
    C17 H17 . 0.9300 ?
    O2 C29 . 1.210(3) ?
    O3 H3 . 0.8200 ?
    O3 C29 . 1.320(3) ?
    C29 C30 . 1.478(4) ?
    C30 H30A . 0.9600 ?
    C30 H30B . 0.9600 ?
    C30 H30C . 0.9600 ?
    C21 H21A . 0.9600 ?
    C21 H21B . 0.9600 ?
    C21 H21C . 0.9600 ?
loop_
    _geom_angle_atom_site_label_1
    _geom_angle_atom_site_label_2
    _geom_angle_atom_site_label_3
    _geom_angle_site_symmetry_1
    _geom_angle_site_symmetry_3
    _geom_angle
    _geom_angle_publ_flag
    C11 N1 H1 . . 108.1 ?
    C11 N1 C22 . . 113.02(16) ?
    C10 N1 H1 . . 108.1 ?
    C10 N1 C11 . . 110.26(16) ?
    C10 N1 C22 . . 109.03(14) ?
    C22 N1 H1 . . 108.1 ?
    C13 C9 C10 . . 118.82(17) ?
    C8 C9 C13 . . 117.84(18) ?
    C8 C9 C10 . . 123.32(19) ?
    C9 C13 C12 . . 117.95(17) ?
    O1 C13 C9 . . 121.50(19) ?
    O1 C13 C12 . . 120.50(19) ?
    C13 C12 C11 . . 118.64(17) ?
    C14 C12 C13 . . 118.29(19) ?
    C14 C12 C11 . . 123.07(19) ?
    N1 C11 C12 . . 109.89(16) ?
    N1 C11 H11A . . 109.7 ?
    N1 C11 H11B . . 109.7 ?
    C12 C11 H11A . . 109.7 ?
    C12 C11 H11B . . 109.7 ?
    H11A C11 H11B . . 108.2 ?
    N1 C10 C9 . . 112.41(15) ?
    N1 C10 H10A . . 109.1 ?
    N1 C10 H10B . . 109.1 ?
    C9 C10 H10A . . 109.1 ?
    C9 C10 H10B . . 109.1 ?
    H10A C10 H10B . . 107.9 ?
    C4 C5 C8 . . 117.3(2) ?
    C6 C5 C8 . . 126.42(19) ?
    C6 C5 C4 . . 116.3(2) ?
    C9 C8 C5 . . 132.1(2) ?
    C9 C8 H8 . . 113.9 ?
    C5 C8 H8 . . 113.9 ?
    C12 C14 H14 . . 115.4 ?
    C12 C14 C15 . . 129.2(2) ?
    C15 C14 H14 . . 115.4 ?
    C5 C4 H4 . . 119.0 ?
    C3 C4 C5 . . 121.9(2) ?
    C3 C4 H4 . . 119.0 ?
    N1 C22 H22A . . 108.6 ?
    N1 C22 H22B . . 108.6 ?
    H22A C22 H22B . . 107.5 ?
    C23 C22 N1 . . 114.79(16) ?
    C23 C22 H22A . . 108.6 ?
    C23 C22 H22B . . 108.6 ?
    C28 C23 C22 . . 120.3(2) ?
    C28 C23 C24 . . 118.8(2) ?
    C24 C23 C22 . . 120.9(2) ?
    C5 C6 H6 . . 119.4 ?
    C7 C6 C5 . . 121.1(2) ?
    C7 C6 H6 . . 119.4 ?
    C20 C15 C14 . . 122.6(2) ?
    C16 C15 C14 . . 119.2(2) ?
    C16 C15 C20 . . 118.1(2) ?
    C3 C2 C7 . . 117.4(2) ?
    C3 C2 C1 . . 121.4(2) ?
    C7 C2 C1 . . 121.2(2) ?
    C23 C28 H28 . . 119.9 ?
    C23 C28 C27 . . 120.2(3) ?
    C27 C28 H28 . . 119.9 ?
    C4 C3 C2 . . 121.1(2) ?
    C4 C3 H3A . . 119.4 ?
    C2 C3 H3A . . 119.4 ?
    C6 C7 C2 . . 122.0(2) ?
    C6 C7 H7 . . 119.0 ?
    C2 C7 H7 . . 119.0 ?
    C23 C24 H24 . . 120.2 ?
    C23 C24 C25 . . 119.6(3) ?
    C25 C24 H24 . . 120.2 ?
    C15 C20 H20 . . 119.9 ?
    C19 C20 C15 . . 120.3(3) ?
    C19 C20 H20 . . 119.9 ?
    C20 C19 H19 . . 119.7 ?
    C20 C19 C18 . . 120.6(3) ?
    C18 C19 H19 . . 119.7 ?
    C2 C1 H1A . . 109.5 ?
    C2 C1 H1B . . 109.5 ?
    C2 C1 H1C . . 109.5 ?
    H1A C1 H1B . . 109.5 ?
    H1A C1 H1C . . 109.5 ?
    H1B C1 H1C . . 109.5 ?
    C15 C16 H16 . . 119.4 ?
    C17 C16 C15 . . 121.1(3) ?
    C17 C16 H16 . . 119.4 ?
    C28 C27 H27 . . 119.7 ?
    C26 C27 C28 . . 120.5(3) ?
    C26 C27 H27 . . 119.7 ?
    C19 C18 C21 . . 118.7(4) ?
    C17 C18 C19 . . 118.4(3) ?
    C17 C18 C21 . . 122.8(3) ?
    C24 C25 H25 . . 119.7 ?
    C26 C25 C24 . . 120.7(3) ?
    C26 C25 H25 . . 119.7 ?
    C27 C26 H26 . . 119.9 ?
    C25 C26 C27 . . 120.2(3) ?
    C25 C26 H26 . . 119.9 ?
    C16 C17 C18 . . 121.4(3) ?
    C16 C17 H17 . . 119.3 ?
    C18 C17 H17 . . 119.3 ?
    C29 O3 H3 . . 109.5 ?
    O2 C29 O3 . . 121.5(3) ?
    O2 C29 C30 . . 124.9(3) ?
    O3 C29 C30 . . 113.5(3) ?
    C29 C30 H30A . . 109.5 ?
    C29 C30 H30B . . 109.5 ?
    C29 C30 H30C . . 109.5 ?
    H30A C30 H30B . . 109.5 ?
    H30A C30 H30C . . 109.5 ?
    H30B C30 H30C . . 109.5 ?
    C18 C21 H21A . . 109.5 ?
    C18 C21 H21B . . 109.5 ?
    C18 C21 H21C . . 109.5 ?
    H21A C21 H21B . . 109.5 ?
    H21A C21 H21C . . 109.5 ?
    H21B C21 H21C . . 109.5 ?
loop_
    _geom_torsion_atom_site_label_1
    _geom_torsion_atom_site_label_2
    _geom_torsion_atom_site_label_3
    _geom_torsion_atom_site_label_4
    _geom_torsion_site_symmetry_1
    _geom_torsion_site_symmetry_2
    _geom_torsion_site_symmetry_3
    _geom_torsion_site_symmetry_4
    _geom_torsion
    _geom_torsion_publ_flag
    N1 C22 C23 C28 . . . . -100.9(2) ?
    N1 C22 C23 C24 . . . . 81.1(3) ?
    C9 C13 C12 C11 . . . . -3.3(3) ?
    C9 C13 C12 C14 . . . . 176.39(18) ?
    O1 C13 C12 C11 . . . . 179.07(19) ?
    O1 C13 C12 C14 . . . . -1.3(3) ?
    C13 C9 C10 N1 . . . . 20.4(3) ?
    C13 C9 C8 C5 . . . . 178.0(2) ?
    C13 C12 C11 N1 . . . . -32.5(2) ?
    C13 C12 C14 C15 . . . . -172.7(2) ?
    C12 C14 C15 C20 . . . . 35.2(4) ?
    C12 C14 C15 C16 . . . . -148.4(3) ?
    C11 N1 C10 C9 . . . . -57.5(2) ?
    C11 N1 C22 C23 . . . . 60.2(2) ?
    C11 C12 C14 C15 . . . . 7.0(4) ?
    C10 N1 C11 C12 . . . . 63.3(2) ?
    C10 N1 C22 C23 . . . . -176.78(19) ?
    C10 C9 C13 O1 . . . . -172.6(2) ?
    C10 C9 C13 C12 . . . . 9.8(3) ?
    C10 C9 C8 C5 . . . . -0.4(4) ?
    C5 C4 C3 C2 . . . . -0.3(4) ?
    C5 C6 C7 C2 . . . . 0.6(4) ?
    C8 C9 C13 O1 . . . . 9.0(3) ?
    C8 C9 C13 C12 . . . . -168.70(18) ?
    C8 C9 C10 N1 . . . . -161.29(19) ?
    C8 C5 C4 C3 . . . . -178.0(2) ?
    C8 C5 C6 C7 . . . . 178.0(2) ?
    C14 C12 C11 N1 . . . . 147.8(2) ?
    C14 C15 C20 C19 . . . . 177.7(2) ?
    C14 C15 C16 C17 . . . . -179.5(3) ?
    C4 C5 C8 C9 . . . . 167.5(2) ?
    C4 C5 C6 C7 . . . . -3.6(3) ?
    C22 N1 C11 C12 . . . . -174.39(16) ?
    C22 N1 C10 C9 . . . . 177.83(17) ?
    C22 C23 C28 C27 . . . . -178.0(2) ?
    C22 C23 C24 C25 . . . . 177.0(2) ?
    C23 C28 C27 C26 . . . . 0.6(4) ?
    C23 C24 C25 C26 . . . . 1.6(5) ?
    C6 C5 C8 C9 . . . . -14.1(4) ?
    C6 C5 C4 C3 . . . . 3.5(3) ?
    C15 C20 C19 C18 . . . . 0.5(5) ?
    C15 C16 C17 C18 . . . . 2.9(5) ?
    C28 C23 C24 C25 . . . . -1.1(4) ?
    C28 C27 C26 C25 . . . . 0.0(5) ?
    C3 C2 C7 C6 . . . . 2.7(4) ?
    C7 C2 C3 C4 . . . . -2.8(3) ?
    C24 C23 C28 C27 . . . . 0.0(4) ?
    C24 C25 C26 C27 . . . . -1.1(5) ?
    C20 C15 C16 C17 . . . . -2.9(4) ?
    C20 C19 C18 C17 . . . . -0.6(5) ?
    C20 C19 C18 C21 . . . . 178.7(3) ?
    C19 C18 C17 C16 . . . . -1.0(5) ?
    C1 C2 C3 C4 . . . . 177.3(2) ?
    C1 C2 C7 C6 . . . . -177.4(2) ?
    C16 C15 C20 C19 . . . . 1.2(4) ?
    C21 C18 C17 C16 . . . . 179.6(4) ?
loop_
    _geom_hbond_atom_site_label_D
    _geom_hbond_atom_site_label_H
    _geom_hbond_atom_site_label_A
    _geom_hbond_site_symmetry_A
    _geom_hbond_distance_DH
    _geom_hbond_distance_HA
    _geom_hbond_distance_DA
    _geom_hbond_angle_DHA
    N1 H1 Cl1 . 0.91 2.15 3.0490(17) 171
    O3 H3 Cl1 . 0.82 2.26 3.053(2) 162
    C11 H11A Cl1 1_655 0.97 2.72 3.602(2) 151
    C25 H25 Cg3 2_645 0.93 2.85 3.582(4) 137
    C30 H30C Cg3 1_545 0.97 2.96 3.675(4) 133
data_global
_journal_date_recd_electronic     2011-04-22
_journal_date_accepted     2011-04-28
_journal_name_full     'Acta Crystallographica, Section E'
_journal_year     2011
_journal_volume     67
_journal_issue      6
_journal_page_first     o1350
_journal_page_last     o1350
_journal_paper_category     QO
_journal_coeditor_code     HB5860
_publ_contact_author_name     'Ju-feng Sun'
_publ_contact_author_address
;
Binzhou Medical University
Yantai 264003
People's Republic of China
;
_publ_contact_author_email     sjf.xzy@163.com
_publ_contact_author_fax     '8635 691 3718'
_publ_contact_author_phone     '8635 691 3406'
_publ_section_title
;
1-Benzyl-3,5-bis(4-methylbenzylidene)-4-oxopiperidin-1-ium chloride acetic acid
monosolvate
;
loop_
    _publ_author_name
    _publ_author_address
    'Ju-feng Sun'
;
Binzhou Medical College
Yantai 264003
People's Republic of China
;
    'Juan Xing'
;
Binzhou Medical College
Yantai 264003
People's Republic of China
;
    'Jing-tian Han'
;
Binzhou Medical College
Yantai 264003
People's Republic of China
;
