# Supplementary material for: 1-Benzyl-3,5-bis­(4-methyl­benzyl­idene)-4-oxopiperidin-1-ium chloride acetic acid monosolvate
Source: Acta Crystallogr Sect E Struct Rep Online. 2011 May 7;67(Pt 6):o1350. doi: 10.1107/S1600536811016138 (PMC3120477; doi:10.1107/S1600536811016138)
Supplement: Supplementary file 2 [file e-67-o1350-Isup2.hkl]

# 
# h,k,l, Fc-squared, Fo-squared, sigma(Fo-squared) and status flag 
# 
data_I
_shelx_title ' 110127a_ZJF_J_WL in P-1' 
_shelx_refln_list_code          4 
_shelx_F_calc_maximum      165.20 
_exptl_crystal_F_000       520.00 
_reflns_d_resolution_high  0.8001 
 
loop_ 
 _symmetry_equiv_pos_as_xyz 
 'x, y, z' 
 '-x, -y, -z' 
 
_cell_length_a     7.1488 
_cell_length_b    11.2799 
_cell_length_c    17.6271 
_cell_angle_alpha 103.181 
_cell_angle_beta   98.087 
_cell_angle_gamma  92.407 
 
_shelx_F_squared_multiplier     1.000 
 
loop_ 
 _refln_index_h 
 _refln_index_k 
 _refln_index_l 
 _refln_F_squared_calc 
 _refln_F_squared_meas 
 _refln_F_squared_sigma 
 _refln_observed_status 
   2   0   0     1047.81      901.28     12.05 o 
   3   0   0      437.53      459.17      4.04 o 
   4   0   0        9.52        4.17      0.56 o 
   5   0   0       13.14       13.27      1.30 o 
   6   0   0       40.93       37.60      3.33 o 
   7   0   0      158.26      153.57     13.87 o 
   8   0   0        4.72        3.88      4.26 o 
  -8   1   0      242.69      243.65     18.55 o 
  -7   1   0        2.19        6.30      3.12 o 
  -6   1   0       42.71       40.41      3.74 o 
  -5   1   0       87.49       79.22      2.96 o 
  -4   1   0      338.04      304.52      5.20 o 
  -3   1   0     1871.44     1827.22     10.25 o 
  -2   1   0     1320.72     1190.52     10.72 o 
  -1   1   0     1880.44     1802.19     10.97 o 
   1   1   0     1951.59     1894.44     27.08 o 
   2   1   0        0.58       24.26     12.57 o 
   3   1   0      110.92       84.77      3.96 o 
   4   1   0     1020.76     1012.97     15.11 o 
   5   1   0       75.58       69.42      3.60 o 
   6   1   0      118.45      117.78      4.02 o 
   7   1   0       16.84       14.51      4.07 o 
   8   1   0        5.48        3.55      2.17 o 
  -8   2   0       44.35       54.47      9.33 o 
  -7   2   0        0.06        0.64      1.18 o 
  -6   2   0      197.32      198.18      7.84 o 
  -5   2   0        0.16        1.46      0.98 o 
  -4   2   0      801.44      750.60      8.87 o 
  -3   2   0        0.77        0.73      0.56 o 
  -2   2   0     1152.65     1192.04      8.02 o 
  -1   2   0      782.66      668.65      5.15 o 
   0   2   0     7637.81     7371.32     32.43 o 
   1   2   0      586.23      573.32      7.09 o 
   2   2   0      369.66      414.80     10.48 o 
   3   2   0       84.00       97.35      2.86 o 
   4   2   0       76.27       97.08      4.41 o 
   5   2   0       12.35       14.03      1.73 o 
   6   2   0       52.31       59.81      3.51 o 
   7   2   0       52.61       45.85      8.12 o 
   8   2   0       17.52       14.93      3.64 o 
  -8   3   0       18.60       19.96      5.58 o 
  -7   3   0        5.24        4.90      1.50 o 
  -6   3   0       61.26       63.91      4.09 o 
  -5   3   0      254.05      242.44      7.86 o 
  -4   3   0       28.89       30.91      2.56 o 
  -3   3   0        1.92        2.55      0.68 o 
  -2   3   0     1744.23     1890.00     10.94 o 
  -1   3   0      524.84      491.20      5.31 o 
   0   3   0      298.46      314.07      2.95 o 
   1   3   0     1869.12     1770.16     17.11 o 
   2   3   0      306.83      330.43      4.78 o 
   3   3   0      285.61      310.38      5.72 o 
   4   3   0      171.42      182.43     12.56 o 
   5   3   0        7.42        7.66      2.16 o 
   6   3   0        8.68        7.36      1.60 o 
   7   3   0        0.66       -1.74      2.01 o 
   8   3   0       10.89        6.15      4.17 o 
  -8   4   0        6.24        6.05      2.12 o 
  -7   4   0       29.54       30.18      3.21 o 
  -6   4   0      291.61      283.37      9.04 o 
  -5   4   0      304.33      298.74      7.96 o 
  -4   4   0       27.23       43.86      2.87 o 
  -3   4   0       76.72       69.25      2.17 o 
  -2   4   0      334.99      305.70      3.12 o 
  -1   4   0      445.24      417.43      3.78 o 
   0   4   0       76.42       71.21      1.89 o 
   1   4   0     1010.67     1118.94      7.63 o 
   2   4   0      423.04      409.20      7.09 o 
   3   4   0        0.27       -0.59      0.59 o 
   4   4   0      264.58      225.46      8.56 o 
   5   4   0      122.24      112.19      7.10 o 
   6   4   0        7.38        8.00      3.39 o 
   7   4   0        9.21        7.13      4.71 o 
   8   4   0        2.69        5.94      2.23 o 
  -8   5   0       16.38       18.84      3.53 o 
  -7   5   0       42.94       46.63      3.96 o 
  -6   5   0        0.85        0.03      1.45 o 
  -5   5   0      120.79      105.21      5.11 o 
  -4   5   0        9.80        9.64      1.39 o 
  -3   5   0      447.11      394.97      5.26 o 
  -2   5   0      463.51      437.44      5.04 o 
  -1   5   0       11.10        8.94      0.92 o 
   0   5   0      841.64      929.33      7.32 o 
   1   5   0       74.26       86.54      2.26 o 
   2   5   0       52.48       47.71      2.19 o 
   3   5   0      158.70      158.27      5.40 o 
   4   5   0       54.28       49.86      2.91 o 
   5   5   0        2.66        2.72      2.20 o 
   6   5   0        0.04        0.74      2.02 o 
   7   5   0        0.63        0.16      3.64 o 
  -8   6   0       37.17       44.22     10.47 o 
  -7   6   0       36.59       38.01      3.68 o 
  -6   6   0       15.74       10.89      1.87 o 
  -5   6   0       70.31       62.55      4.06 o 
  -4   6   0       18.15       21.49      2.26 o 
  -3   6   0       18.85       15.47      1.18 o 
  -2   6   0        1.68        1.42      0.49 o 
  -1   6   0        6.27        5.01      0.78 o 
   0   6   0      379.65      372.29      4.33 o 
   1   6   0      591.50      628.73      7.09 o 
   2   6   0        8.31       10.71      1.90 o 
   3   6   0       21.50       21.96      2.92 o 
   4   6   0       75.20       68.07      5.16 o 
   5   6   0        0.52        0.95      2.41 o 
   6   6   0       59.70       57.70      6.02 o 
   7   6   0        2.64        5.68      2.87 o 
  -7   7   0       24.49       22.84      3.05 o 
  -6   7   0       30.18       32.69      3.33 o 
  -5   7   0        5.34        6.34      1.75 o 
  -4   7   0      283.94      278.76      7.73 o 
  -3   7   0        1.63        2.59      0.57 o 
  -2   7   0        8.39        7.80      0.70 o 
  -1   7   0        1.42        1.42      0.34 o 
   0   7   0        7.32        3.87      0.53 o 
   1   7   0        5.78        5.99      0.81 o 
   2   7   0        0.30        0.59      1.10 o 
   3   7   0       22.02       19.11      2.61 o 
   4   7   0       24.33       24.49      3.51 o 
   5   7   0      174.03      182.82      9.90 o 
   6   7   0       52.70       47.32      5.67 o 
   7   7   0        7.27        8.45      8.14 o 
  -7   8   0       72.60       76.09      6.73 o 
  -6   8   0       11.12       12.78      3.44 o 
  -5   8   0       15.22       22.72      2.60 o 
  -4   8   0       72.44       71.06      3.99 o 
  -3   8   0       63.12       68.47      2.61 o 
  -2   8   0      571.91      533.33     14.94 o 
  -1   8   0       36.67       32.88      2.21 o 
   0   8   0        2.21        2.16      0.58 o 
   1   8   0       42.13       39.09      1.92 o 
   2   8   0      265.11      290.18     12.54 o 
   3   8   0       99.11      106.30      5.33 o 
   4   8   0        7.09        8.80      2.26 o 
   5   8   0        0.69        2.87      2.92 o 
   6   8   0        1.37        5.73      2.63 o 
  -7   9   0        1.26        3.12      2.17 o 
  -6   9   0        0.01       -0.84      1.87 o 
  -5   9   0        8.63        3.79      5.96 o 
  -4   9   0      134.68      129.81      8.12 o 
  -3   9   0        3.23        1.26      1.66 o 
  -2   9   0       23.54       27.63      2.02 o 
  -1   9   0       23.75       21.11      1.49 o 
   0   9   0        1.35        2.29      1.11 o 
   1   9   0      193.74      225.09      5.26 o 
   2   9   0       32.86       32.91      2.94 o 
   3   9   0       13.01       14.93      2.15 o 
   4   9   0        9.32        5.98      1.78 o 
   5   9   0        7.79        5.61      1.93 o 
   6   9   0        0.32       -1.76      1.76 o 
  -6  10   0       31.55       34.92      9.90 o 
  -5  10   0        0.34       -2.15      2.15 o 
  -4  10   0       94.28      107.84      7.83 o 
  -3  10   0       47.06       40.00      3.73 o 
  -2  10   0       13.09        8.61      1.85 o 
  -1  10   0       23.57       26.66      2.56 o 
   0  10   0       29.30       40.91      3.16 o 
   1  10   0        4.48        4.79      1.51 o 
   2  10   0        0.36        4.14      2.52 o 
   3  10   0        6.11        5.68      1.75 o 
   4  10   0        5.01        0.73      2.98 o 
   5  10   0        2.01        2.35      1.92 o 
  -5  11   0        0.08       -2.50      2.55 o 
  -4  11   0       51.84       49.29      4.45 o 
  -3  11   0       12.20        7.66      2.02 o 
  -2  11   0        9.20       13.18      2.27 o 
  -1  11   0       30.20       26.53      2.76 o 
   0  11   0        8.46        7.09      1.67 o 
   1  11   0        2.40        4.65      1.60 o 
   2  11   0       23.57       29.09      3.33 o 
   3  11   0        0.29       -0.29      2.96 o 
   4  11   0        0.32        0.44      1.63 o 
  -4  12   0       26.49       31.71      3.74 o 
  -3  12   0       12.65        9.59      3.01 o 
  -2  12   0        4.28        7.84      2.23 o 
  -1  12   0        3.02        2.42      1.91 o 
   0  12   0       10.16       13.27      2.20 o 
   1  12   0        4.11       13.17      2.84 o 
   2  12   0       10.80       13.37      2.80 o 
   3  12   0       13.27       28.64      3.75 o 
  -3  13   0        0.22       -0.15      2.09 o 
  -2  13   0        0.73        1.42      1.99 o 
  -1  13   0        1.04        4.80      2.00 o 
   0  13   0        0.11        1.19      1.77 o 
   1  13   0        2.44        5.27      2.04 o 
   2  13   0        4.86        6.71      2.31 o 
  -2 -13   1        3.23        7.02      2.21 o 
  -1 -13   1        0.28        0.73      1.51 o 
   0 -13   1        8.11        7.89      1.80 o 
   1 -13   1        0.02       -1.16      1.44 o 
   2 -13   1        0.91        0.65      1.81 o 
   3 -13   1        6.65        9.29      2.96 o 
  -3 -12   1        0.21        0.38      4.33 o 
  -2 -12   1        6.66        7.44      2.10 o 
  -1 -12   1        1.81       -0.26      1.34 o 
   0 -12   1        9.69       18.42      2.61 o 
   1 -12   1        0.81        0.81      1.05 o 
   2 -12   1       21.15       21.92      3.05 o 
   3 -12   1        2.97        2.65      1.87 o 
   4 -12   1        7.44        8.84      2.10 o 
  -4 -11   1        5.72        3.30      1.83 o 
  -3 -11   1       11.72       17.21      3.18 o 
  -2 -11   1        1.12       -0.04      1.44 o 
  -1 -11   1        1.79        0.36      1.41 o 
   0 -11   1       65.47       89.17      4.80 o 
   1 -11   1       11.98       12.31      2.02 o 
   2 -11   1        1.00       -0.44      1.19 o 
   3 -11   1        7.62        2.78      1.43 o 
   4 -11   1       54.97       57.11      4.60 o 
   5 -11   1        0.79        0.45      3.05 o 
  -5 -10   1       13.01       10.64      2.65 o 
  -4 -10   1        1.37        1.28      1.87 o 
  -3 -10   1       13.85       16.94      3.14 o 
  -2 -10   1        0.86        0.62      1.51 o 
  -1 -10   1       43.98       55.73      3.61 o 
   0 -10   1        1.47        2.44      1.28 o 
   1 -10   1       10.68        5.58      1.46 o 
   2 -10   1       49.25       42.89      3.71 o 
   3 -10   1        0.18        2.43      1.52 o 
   4 -10   1       90.52       90.24      7.03 o 
   5 -10   1        0.50        0.17      1.69 o 
   6 -10   1        0.21        0.18      1.75 o 
  -6  -9   1        2.98        1.61      2.41 o 
  -5  -9   1        0.03        2.74      3.45 o 
  -4  -9   1        0.06        1.01      1.36 o 
  -3  -9   1       99.21       98.00      5.29 o 
  -2  -9   1        1.50        1.89      1.20 o 
  -1  -9   1       84.71       81.60      3.30 o 
   0  -9   1      368.52      372.79      6.44 o 
   1  -9   1        8.58        3.83      0.83 o 
   2  -9   1       26.85       21.32      1.48 o 
   3  -9   1       37.02       35.89      2.58 o 
   4  -9   1        3.63        5.31      2.32 o 
   5  -9   1        0.10       -1.01      2.17 o 
   6  -9   1        4.91        6.60      2.35 o 
   7  -9   1       16.59       18.98      3.61 o 
  -6  -8   1        4.87        7.28      5.77 o 
  -5  -8   1      121.73      138.45      7.18 o 
  -4  -8   1       48.97       57.42     10.59 o 
  -3  -8   1       17.60       18.01      2.31 o 
  -2  -8   1       54.72       49.73      3.33 o 
  -1  -8   1      115.87      113.28      3.36 o 
   0  -8   1        6.59        6.14      0.72 o 
   1  -8   1       83.79       75.23      2.25 o 
   2  -8   1        1.92        1.87      0.91 o 
   3  -8   1      104.60       96.71      3.29 o 
   4  -8   1      116.72      116.62      4.41 o 
   5  -8   1       16.09       14.70      2.26 o 
   6  -8   1       27.90       25.25      3.75 o 
   7  -8   1        0.08        1.01      1.68 o 
  -7  -7   1        2.32        1.03      1.94 o 
  -6  -7   1       22.41       29.39      4.61 o 
  -5  -7   1      209.45      245.08     10.98 o 
  -4  -7   1        0.06        1.73      2.00 o 
  -3  -7   1       12.71        8.65      1.98 o 
  -2  -7   1      178.44      197.43      6.20 o 
  -1  -7   1      128.80      130.84      3.38 o 
   0  -7   1        1.44        1.45      0.54 o 
   1  -7   1       11.22       15.73      1.02 o 
   2  -7   1        1.29        2.26      0.54 o 
   3  -7   1       38.32       32.18      1.51 o 
   4  -7   1       13.58       18.55      1.86 o 
   5  -7   1      644.04      590.02     19.30 o 
   6  -7   1       15.48       13.88      2.34 o 
   7  -7   1       56.81       58.56      4.68 o 
  -7  -6   1        0.03        0.23      2.24 o 
  -6  -6   1       13.45       11.49      2.81 o 
  -5  -6   1      125.36      130.75     12.91 o 
  -4  -6   1       11.87       10.04      2.32 o 
  -3  -6   1      252.61      279.36     14.64 o 
  -2  -6   1        7.28        9.89      1.93 o 
  -1  -6   1      433.36      466.37      5.97 o 
   0  -6   1        2.29        1.04      0.45 o 
   1  -6   1      106.78       96.65      2.29 o 
   2  -6   1     1092.59     1136.46     12.55 o 
   3  -6   1      151.96      130.16      3.18 o 
   4  -6   1      159.77      144.74      4.76 o 
   5  -6   1        0.70        0.72      1.33 o 
   6  -6   1        1.82        2.58      1.45 o 
   7  -6   1        7.93       10.57      2.25 o 
   8  -6   1        0.84        1.27      3.26 o 
  -8  -5   1        0.95        0.62      1.97 o 
  -7  -5   1       20.49       22.83      4.02 o 
  -6  -5   1       61.29       59.23      5.91 o 
  -5  -5   1      124.79      136.59      7.81 o 
  -4  -5   1       46.68       47.35      2.90 o 
  -3  -5   1      125.70      145.69      4.75 o 
  -2  -5   1      888.34      927.84     16.46 o 
  -1  -5   1      432.49      477.05      5.21 o 
   0  -5   1     1061.83     1196.25      8.67 o 
   1  -5   1     1819.48     1874.37     13.98 o 
   2  -5   1      427.63      384.49      4.32 o 
   3  -5   1        6.25        8.14      0.89 o 
   4  -5   1       65.33       58.78      3.03 o 
   5  -5   1       92.25       84.01      4.53 o 
   6  -5   1        0.03       -0.36      1.19 o 
   7  -5   1        1.50        1.67      1.49 o 
   8  -5   1        3.61        6.06      2.03 o 
  -8  -4   1        2.48        3.86      3.87 o 
  -7  -4   1       17.29       11.90      3.00 o 
  -6  -4   1       14.08       13.92      2.28 o 
  -5  -4   1       44.76       40.46      4.33 o 
  -4  -4   1        0.90        1.58      0.37 o 
  -3  -4   1     1034.67      946.88     11.20 o 
  -2  -4   1      538.24      565.84      7.96 o 
  -1  -4   1       71.38       82.99      4.18 o 
   0  -4   1      107.49       93.68      2.05 o 
   1  -4   1        9.44       17.86      0.83 o 
   2  -4   1      407.00      364.72      4.01 o 
   3  -4   1       76.63       42.65      1.57 o 
   4  -4   1      101.88       85.28      3.54 o 
   5  -4   1       32.09       27.60      4.09 o 
   6  -4   1        0.03        1.28      1.37 o 
   7  -4   1       97.68       93.94      5.33 o 
   8  -4   1       25.14       25.80      4.07 o 
  -8  -3   1        5.35        6.53      2.74 o 
  -7  -3   1       51.15       54.90      5.89 o 
  -6  -3   1       65.17       62.10      3.93 o 
  -5  -3   1       88.65      102.84      6.30 o 
  -4  -3   1      210.11      214.95      8.03 o 
  -3  -3   1        1.68        4.35      1.68 o 
  -2  -3   1      160.91      131.44      3.52 o 
  -1  -3   1      739.26      686.85      8.25 o 
   0  -3   1     4235.76     4271.31     28.47 o 
   1  -3   1      375.00      362.81      3.44 o 
   2  -3   1      116.36      103.58      2.29 o 
   3  -3   1     1514.13     1626.63     11.47 o 
   4  -3   1      204.40      207.20      7.63 o 
   5  -3   1       14.97       18.46      2.25 o 
   6  -3   1       49.63       52.62      3.67 o 
   7  -3   1       70.31       68.72      4.98 o 
   8  -3   1        0.30        6.43      5.06 o 
  -8  -2   1       11.63       13.69      3.47 o 
  -7  -2   1       33.58       29.54      4.29 o 
  -6  -2   1        5.40        2.91      1.10 o 
  -5  -2   1      235.47      240.54      6.54 o 
  -4  -2   1      392.05      391.49     11.12 o 
  -3  -2   1      914.81      896.95     15.16 o 
  -2  -2   1       12.27       21.81      3.62 o 
  -1  -2   1      158.41      140.25      3.69 o 
   0  -2   1       89.88      113.30      6.14 o 
   1  -2   1     5573.04     5370.57     12.95 o 
   2  -2   1      935.05     1011.90      7.84 o 
   3  -2   1       87.54      100.07      2.58 o 
   4  -2   1      679.40      654.94      8.86 o 
   5  -2   1        2.50        2.94      0.94 o 
   6  -2   1        0.43        0.55      1.52 o 
   7  -2   1      140.95      143.54     13.09 o 
   8  -2   1       59.29       53.96      9.40 o 
  -8  -1   1        3.35        1.87      2.37 o 
  -7  -1   1       24.79       25.19      4.31 o 
  -6  -1   1        9.08       12.79      3.75 o 
  -5  -1   1      222.07      213.36      5.81 o 
  -4  -1   1     1067.65     1037.93     39.42 o 
  -3  -1   1        3.80        2.53      0.61 o 
  -2  -1   1      861.68     1009.28     28.49 o 
  -1  -1   1      210.33      146.44      4.65 o 
   1  -1   1     4769.97     4652.57     16.30 o 
   2  -1   1       34.71       39.45      1.59 o 
   3  -1   1        0.09        0.31      0.50 o 
   4  -1   1       46.40       40.99      1.94 o 
   5  -1   1      162.63      152.94      4.05 o 
   6  -1   1        3.07        1.20      1.21 o 
   7  -1   1       86.25       69.99      9.60 o 
   8  -1   1        0.39        1.87      3.49 o 
  -8   0   1       56.71       61.01      6.48 o 
  -7   0   1       21.70       13.19      4.44 o 
  -6   0   1        4.46        8.07      3.28 o 
  -5   0   1        0.64        0.21      0.70 o 
  -4   0   1      361.76      337.51      9.52 o 
  -3   0   1      373.36      402.42      4.31 o 
  -2   0   1      798.13      738.79      7.29 o 
   1   0   1      115.66       94.94      2.74 o 
   2   0   1      866.12      907.32      5.72 o 
   3   0   1      297.25      282.07      3.15 o 
   4   0   1       49.94       59.13      1.77 o 
   5   0   1       15.47       13.81      1.31 o 
   6   0   1       75.90       68.37      4.14 o 
   7   0   1       16.94       19.55      5.61 o 
   8   0   1       28.17       37.73      6.72 o 
  -8   1   1       41.82       34.53      7.54 o 
  -7   1   1       24.49       25.52      3.38 o 
  -6   1   1      379.89      358.90     11.17 o 
  -5   1   1      152.61      147.73      4.85 o 
  -4   1   1        0.04       -0.38      0.55 o 
  -3   1   1      147.36      100.64      2.81 o 
  -2   1   1     2136.46     2122.64     17.32 o 
   1   1   1      125.94      112.98      2.51 o 
   2   1   1       86.82       83.54      2.40 o 
   3   1   1      636.71      566.41     11.20 o 
   4   1   1       20.25       21.78      4.36 o 
   5   1   1      327.20      290.04      5.51 o 
   6   1   1        0.51       -0.55      1.53 o 
   7   1   1      104.56       97.57      7.55 o 
   8   1   1       95.38      101.08      8.42 o 
  -8   2   1        0.07       -1.11      2.72 o 
  -7   2   1        7.31        4.13      1.70 o 
  -6   2   1       19.15       19.90      2.40 o 
  -5   2   1       57.29       57.07      2.10 o 
  -4   2   1      113.99       91.03      2.32 o 
  -3   2   1      288.49      247.86      3.70 o 
  -2   2   1      913.67      850.13      8.46 o 
  -1   2   1      143.60      138.06      2.34 o 
   0   2   1      705.90      767.65     10.38 o 
   1   2   1     1344.60     1406.72     12.80 o 
   2   2   1      701.01      676.62      9.89 o 
   3   2   1       96.44       65.75      1.73 o 
   4   2   1      392.71      370.66      7.37 o 
   5   2   1        2.96        8.72      1.80 o 
   6   2   1        1.90        1.13      1.03 o 
   7   2   1       27.11       27.92      4.35 o 
   8   2   1       40.16       47.17      5.93 o 
  -8   3   1       26.56       21.42      5.76 o 
  -7   3   1        5.13        8.04      1.88 o 
  -6   3   1      422.24      419.98     10.46 o 
  -5   3   1      188.54      180.71      5.79 o 
  -4   3   1      139.32      129.19      4.88 o 
  -3   3   1       78.63       73.40      2.49 o 
  -2   3   1      651.44      598.90      5.53 o 
  -1   3   1     1049.41     1097.12      5.51 o 
   0   3   1     1277.25     1267.26     11.74 o 
   1   3   1      307.29      320.66      3.60 o 
   2   3   1      150.79      183.48      3.23 o 
   3   3   1      627.79      652.88     11.52 o 
   4   3   1       27.23       37.13      1.62 o 
   5   3   1        3.81        3.58      1.64 o 
   6   3   1        4.55        7.40      3.46 o 
   7   3   1       12.21       11.60      2.97 o 
   8   3   1        0.71        0.54      1.77 o 
  -8   4   1       22.92       27.69      4.67 o 
  -7   4   1      110.85      108.49      5.89 o 
  -6   4   1       25.46       26.10      4.07 o 
  -5   4   1       17.05       14.10      1.96 o 
  -4   4   1      113.76      115.30      4.75 o 
  -3   4   1      239.00      247.42      4.56 o 
  -2   4   1       64.41       62.92      1.67 o 
  -1   4   1      496.35      521.53      5.13 o 
   0   4   1        2.01        0.42      0.25 o 
   2   4   1      237.22      255.10      4.63 o 
   3   4   1       32.57       32.11      1.78 o 
   4   4   1       10.46        7.24      0.80 o 
   5   4   1        0.18       -0.26      0.42 o 
   6   4   1       14.44       15.37      2.89 o 
   7   4   1       14.30       12.67      3.16 o 
   8   4   1       12.01       12.57      7.33 o 
  -8   5   1        7.44        9.11      2.71 o 
  -7   5   1        8.09        4.05      1.67 o 
  -6   5   1        1.35        0.27      1.97 o 
  -5   5   1       13.27       14.05      2.10 o 
  -4   5   1       19.84       15.55      1.94 o 
  -3   5   1       71.08       85.18      3.08 o 
  -2   5   1       59.28       68.79      1.81 o 
  -1   5   1     1090.94     1114.42     11.05 o 
   0   5   1      699.84      711.13      8.67 o 
   1   5   1     1163.56     1267.41      8.30 o 
   2   5   1      237.05      244.47      4.51 o 
   3   5   1        1.40        2.47      0.84 o 
   4   5   1        0.73        0.49      1.33 o 
   5   5   1       83.01       96.51      6.69 o 
   6   5   1       14.35       21.34      7.28 o 
   7   5   1        2.56        1.84      2.07 o 
  -8   6   1       24.79       22.10      3.16 o 
  -7   6   1        8.92        6.42      1.79 o 
  -6   6   1      125.62      129.76      6.28 o 
  -5   6   1       11.14        8.41      1.73 o 
  -4   6   1      381.90      377.27      8.84 o 
  -3   6   1        4.26        3.42      0.74 o 
  -2   6   1      197.72      205.02      3.65 o 
  -1   6   1       52.61       41.44      1.66 o 
   0   6   1       77.18       72.43      3.05 o 
   1   6   1      141.87      126.91      3.04 o 
   2   6   1       20.70       18.70      1.66 o 
   3   6   1      234.08      238.10      5.74 o 
   4   6   1       63.89       71.15      5.47 o 
   5   6   1        0.90        1.84      2.81 o 
   6   6   1       32.97       28.98      4.36 o 
   7   6   1        5.89        2.28      2.34 o 
  -7   7   1      139.53      135.18      8.93 o 
  -6   7   1        0.12        0.55      1.24 o 
  -5   7   1      152.24      148.07      6.27 o 
  -4   7   1       27.53       31.20      2.90 o 
  -3   7   1        0.05        0.87      0.84 o 
  -2   7   1       96.83       86.66      2.44 o 
  -1   7   1       44.19       44.88      2.99 o 
   0   7   1        4.05        3.20      0.63 o 
   1   7   1        7.05        8.87      0.93 o 
   2   7   1      146.60      159.04      4.66 o 
   3   7   1      242.54      242.47      7.71 o 
   4   7   1        0.09        3.24      1.83 o 
   5   7   1        0.37        3.33      1.98 o 
   6   7   1        8.33       11.52      2.97 o 
   7   7   1        2.33        4.67      3.35 o 
  -7   8   1       49.74       47.99      8.60 o 
  -6   8   1       44.57       39.93      8.21 o 
  -5   8   1       11.88       17.10      3.26 o 
  -4   8   1        0.34        0.96      1.82 o 
  -3   8   1        0.23        0.19      0.70 o 
  -2   8   1       86.93       92.84      4.84 o 
  -1   8   1        0.02        0.58      0.37 o 
   0   8   1       63.18       67.00      2.08 o 
   1   8   1      266.19      269.54      5.26 o 
   2   8   1       41.74       34.70      2.36 o 
   3   8   1      413.57      414.86     14.20 o 
   4   8   1       11.13       11.39      2.21 o 
   5   8   1        3.38        1.18      1.49 o 
   6   8   1        0.12        1.65      1.69 o 
  -7   9   1       21.14       26.84      4.51 o 
  -6   9   1        0.23        0.66      3.92 o 
  -5   9   1       25.75       25.06      4.14 o 
  -4   9   1        5.12        6.15      2.68 o 
  -3   9   1        1.48        2.81      1.41 o 
  -2   9   1       11.27        7.86      1.80 o 
  -1   9   1       25.06       20.83      2.22 o 
   0   9   1      121.99      123.33      7.07 o 
   1   9   1       28.41       14.73      1.45 o 
   2   9   1       24.00       22.38      2.44 o 
   3   9   1       12.16       12.73      2.94 o 
   4   9   1        4.05        3.45      1.40 o 
   5   9   1        0.02        1.04      1.38 o 
   6   9   1        0.07        1.90      2.00 o 
  -6  10   1       11.59       12.92      3.42 o 
  -5  10   1        0.17       -0.91      2.07 o 
  -4  10   1        3.86        3.65      1.63 o 
  -3  10   1       17.09       14.85      2.51 o 
  -2  10   1        8.70        2.88      1.36 o 
  -1  10   1        3.90        0.72      1.09 o 
   0  10   1       20.49       18.97      2.47 o 
   1  10   1       36.13       29.40      2.69 o 
   2  10   1        7.40        3.95      2.75 o 
   3  10   1       42.30       47.03      5.17 o 
   4  10   1        0.72        2.87      3.30 o 
   5  10   1        1.86       -1.84      2.48 o 
  -5  11   1       10.68        8.77      2.89 o 
  -4  11   1       30.78       31.32      3.57 o 
  -3  11   1       12.08        9.50      2.28 o 
  -2  11   1        2.91        4.54      1.75 o 
  -1  11   1       15.67       15.94      3.21 o 
   0  11   1        2.93        1.46      2.00 o 
   1  11   1       22.85       36.16      3.19 o 
   2  11   1       10.34        9.97      2.27 o 
   3  11   1        0.66       -0.49      1.56 o 
   4  11   1       12.02       18.03      4.36 o 
  -4  12   1       22.36       29.30      3.77 o 
  -3  12   1        0.15        0.34      2.45 o 
  -2  12   1       10.36       15.61      2.74 o 
  -1  12   1        1.12        2.46      1.64 o 
   0  12   1        1.99        1.51      1.45 o 
   1  12   1        0.41        5.74      2.25 o 
   2  12   1        5.25        8.16      2.13 o 
   3  12   1        1.62        4.00      1.85 o 
  -3  13   1        0.36       -0.49      1.66 o 
  -2  13   1       15.16       23.81      3.41 o 
  -1  13   1        1.01        1.05      2.18 o 
   0  13   1        3.98        4.39      1.85 o 
   1  13   1        7.75       11.08      2.11 o 
  -2 -13   2        0.85        2.85      1.71 o 
  -1 -13   2        1.80       -0.62      1.24 o 
   0 -13   2        0.40       -1.61      1.61 o 
   1 -13   2        0.23       -1.63      1.78 o 
   2 -13   2       16.40       16.31      2.75 o 
   3 -13   2        0.10       -0.36      1.55 o 
  -4 -12   2        8.57        6.60      2.72 o 
  -3 -12   2        4.98        2.98      1.87 o 
  -2 -12   2        0.00        1.06      1.54 o 
  -1 -12   2        8.06       10.18      2.28 o 
   0 -12   2        0.62        1.60      1.32 o 
   1 -12   2       18.18       18.06      2.45 o 
   2 -12   2       15.81       14.00      2.38 o 
   3 -12   2        6.66        6.93      1.85 o 
   4 -12   2       20.72       21.76      4.05 o 
   5 -12   2        4.82        4.42      2.55 o 
  -5 -11   2        0.16        0.11      5.06 o 
  -4 -11   2        5.13        4.11      3.39 o 
  -3 -11   2        0.76        2.08      1.98 o 
  -2 -11   2        0.86        1.36      3.50 o 
  -1 -11   2       22.26       21.92      2.86 o 
   0 -11   2       18.69       24.98      2.67 o 
   1 -11   2       65.41       59.04      3.94 o 
   2 -11   2       97.91       94.91      5.64 o 
   3 -11   2       34.21       28.16      3.20 o 
   4 -11   2       13.37       12.32      3.23 o 
   5 -11   2        3.55        2.70      2.51 o 
  -5 -10   2        0.17        1.81      1.33 o 
  -4 -10   2        9.37        9.68      2.29 o 
  -3 -10   2        1.92        1.10      1.41 o 
  -2 -10   2       13.47       18.14      2.32 o 
  -1 -10   2      113.42      127.07      4.76 o 
   0 -10   2      147.53      154.18      5.88 o 
   1 -10   2       12.91        5.96      1.44 o 
   2 -10   2      215.83      203.18      5.99 o 
   3 -10   2       42.83       44.64      3.73 o 
   4 -10   2        7.61       12.60      3.33 o 
   5 -10   2        3.81        4.68      2.43 o 
   6 -10   2       19.35       20.18      4.55 o 
  -6  -9   2        2.36        0.88      1.99 o 
  -5  -9   2        9.46       15.72      3.06 o 
  -4  -9   2       37.14       47.73      4.15 o 
  -3  -9   2       39.45       40.72      3.49 o 
  -2  -9   2       18.16       20.77      2.80 o 
  -1  -9   2        9.17       13.46      1.75 o 
   0  -9   2       56.72       68.73      2.94 o 
   1  -9   2        4.18        0.84      0.69 o 
   2  -9   2      117.47      132.13      3.78 o 
   3  -9   2       92.88       92.09      3.38 o 
   4  -9   2        3.34        4.32      1.37 o 
   5  -9   2        1.72       -1.83      1.83 o 
   6  -9   2       30.89       30.69      4.29 o 
   7  -9   2        0.01        0.53      1.66 o 
  -6  -8   2        8.06       12.17      2.91 o 
  -5  -8   2      180.47      204.35     10.39 o 
  -4  -8   2      156.61      183.49     12.82 o 
  -3  -8   2       22.91       21.67      2.32 o 
  -2  -8   2       64.79       70.04      3.89 o 
  -1  -8   2        9.95       16.34      2.06 o 
   0  -8   2       82.14       84.21      2.63 o 
   1  -8   2       14.69       14.69      1.27 o 
   2  -8   2      114.33      108.12      3.33 o 
   3  -8   2       24.48       24.38      1.72 o 
   4  -8   2        8.35        7.02      1.30 o 
   5  -8   2      288.81      302.45      9.16 o 
   6  -8   2        0.42        0.33      1.28 o 
   7  -8   2        5.99        5.65      2.12 o 
  -7  -7   2       10.98       11.86      3.52 o 
  -6  -7   2        0.20       -0.25      1.54 o 
  -5  -7   2        8.77        8.24      2.66 o 
  -4  -7   2        1.56        2.40      1.50 o 
  -3  -7   2       36.00       33.65      3.52 o 
  -2  -7   2        1.62        1.16      1.04 o 
  -1  -7   2      210.60      219.84      4.51 o 
   0  -7   2      248.73      263.60      4.36 o 
   1  -7   2        1.46        1.76      0.51 o 
   2  -7   2       36.22       33.03      1.59 o 
   3  -7   2       56.25       57.26      2.47 o 
   4  -7   2        1.15        1.44      0.98 o 
   5  -7   2       33.89       46.15      3.80 o 
   6  -7   2       45.25       51.25      4.11 o 
   7  -7   2        6.32        9.75      2.26 o 
  -7  -6   2        6.52        3.07      2.87 o 
  -6  -6   2       24.13       29.73      4.45 o 
  -5  -6   2        3.00        4.56      4.49 o 
  -4  -6   2       22.32       28.89      3.50 o 
  -3  -6   2       43.11       42.45      5.22 o 
  -2  -6   2       24.24       25.16      3.46 o 
  -1  -6   2      369.50      349.34      6.46 o 
   0  -6   2       23.17       30.61      1.53 o 
   1  -6   2        3.38        4.68      0.77 o 
   2  -6   2       15.59       22.80      1.34 o 
   3  -6   2      264.14      252.63      5.76 o 
   4  -6   2       57.13       51.46      2.42 o 
   5  -6   2       32.07       46.41      3.48 o 
   6  -6   2       35.06       37.23      3.44 o 
   7  -6   2        0.29       -0.89      1.32 o 
   8  -6   2        6.54        4.44      2.20 o 
  -8  -5   2        1.90        2.18      2.19 o 
  -7  -5   2        6.81        9.13      2.68 o 
  -6  -5   2        9.35        9.62      5.46 o 
  -5  -5   2        8.46       12.59      5.80 o 
  -4  -5   2       33.34       28.36      1.66 o 
  -3  -5   2        5.65        4.75      1.09 o 
  -2  -5   2        0.01        0.86      0.89 o 
  -1  -5   2      295.90      298.27      5.63 o 
   0  -5   2     1157.95     1326.24      8.96 o 
   1  -5   2       36.59       38.24      1.43 o 
   2  -5   2       17.55       18.00      1.03 o 
   3  -5   2      275.86      284.24      4.42 o 
   4  -5   2       20.69       32.52      2.30 o 
   5  -5   2       81.34       73.21      4.27 o 
   6  -5   2       23.71       27.84      2.88 o 
   7  -5   2      123.87      117.82      6.04 o 
   8  -5   2        0.47        0.99      2.25 o 
  -8  -4   2        2.79        4.87      2.44 o 
  -7  -4   2        9.90        6.70      2.58 o 
  -6  -4   2        0.16        0.37      1.13 o 
  -5  -4   2        1.13        0.29      1.49 o 
  -4  -4   2        2.53        2.01      2.46 o 
  -3  -4   2        0.65        5.76      2.05 o 
  -2  -4   2       88.88       88.35      2.82 o 
  -1  -4   2     3486.97     3511.35     16.74 o 
   0  -4   2       82.55       84.86      2.08 o 
   1  -4   2      435.62      386.25      3.78 o 
   2  -4   2       24.69       25.87      1.13 o 
   3  -4   2      574.71      551.64      5.65 o 
   4  -4   2        2.06        1.22      0.82 o 
   5  -4   2      361.24      349.26      8.64 o 
   6  -4   2       74.12       80.19      4.57 o 
   7  -4   2       70.74       73.52      5.67 o 
   8  -4   2       18.54       15.14      3.12 o 
  -8  -3   2        3.72        2.16      1.87 o 
  -7  -3   2        0.17       -1.23      2.28 o 
  -6  -3   2        3.83        2.49      1.61 o 
  -5  -3   2      148.60      152.78      5.56 o 
  -4  -3   2       58.03       60.08      4.38 o 
  -3  -3   2     1460.03     1472.99     18.55 o 
  -2  -3   2       57.94       64.83      3.42 o 
  -1  -3   2      640.42      622.01      7.22 o 
   0  -3   2     3785.69     3813.61     15.78 o 
   1  -3   2      977.53      976.07      5.61 o 
   2  -3   2      469.15      438.57      4.23 o 
   3  -3   2      920.82      938.93     11.96 o 
   4  -3   2      601.66      650.42      9.23 o 
   5  -3   2      139.79      142.54      5.38 o 
   6  -3   2       71.40       63.68      3.98 o 
   7  -3   2      131.11      141.29      8.35 o 
   8  -3   2        0.37        2.12      3.49 o 
  -8  -2   2        1.25       -2.07      2.23 o 
  -7  -2   2        0.20        0.28      2.12 o 
  -6  -2   2      183.58      179.60      5.64 o 
  -5  -2   2      142.68      156.48      5.33 o 
  -4  -2   2       30.17       25.27      2.12 o 
  -3  -2   2       52.81       53.27      3.59 o 
  -2  -2   2      232.11      220.99      5.74 o 
  -1  -2   2     1544.50     1520.14     17.67 o 
   0  -2   2       48.90       60.28      2.33 o 
   1  -2   2     6242.63     6384.72     51.47 o 
   2  -2   2      105.78      101.38      1.94 o 
   3  -2   2       61.37       43.87      1.71 o 
   4  -2   2      565.96      574.44      8.61 o 
   5  -2   2      177.87      180.15      5.71 o 
   6  -2   2      102.03      106.63      4.76 o 
   7  -2   2      106.11      121.88     12.42 o 
   8  -2   2        0.76       12.46      5.51 o 
  -8  -1   2        1.08        3.40      3.52 o 
  -7  -1   2        0.89        0.11      3.05 o 
  -6  -1   2      149.01      144.13      6.69 o 
  -5  -1   2       40.65       44.29      3.08 o 
  -4  -1   2       14.15       13.51      1.66 o 
  -3  -1   2      263.09      208.30      5.49 o 
  -2  -1   2      223.20      237.40     13.51 o 
  -1  -1   2     1821.47     1586.45      7.31 o 
   1  -1   2    11448.35    10798.90     26.65 o 
   2  -1   2     1129.02     1192.02     12.03 o 
   3  -1   2      591.00      552.26      7.30 o 
   4  -1   2       59.09       46.29      2.03 o 
   5  -1   2       10.66       11.41      1.36 o 
   6  -1   2       80.19       80.17      4.60 o 
   7  -1   2       89.70       92.91     10.86 o 
   8  -1   2       24.00       51.43      9.01 o 
  -8   0   2        0.03        2.18      2.27 o 
  -7   0   2      122.07      107.72     11.22 o 
  -6   0   2       72.06       69.62      8.49 o 
  -5   0   2       65.34       65.79      3.49 o 
  -4   0   2       67.99       58.88      2.50 o 
  -3   0   2      910.07      898.20     11.04 o 
  -2   0   2    22333.61    22247.79    240.28 o 
  -1   0   2     1977.92     1719.72     14.25 o 
   1   0   2     3436.19     3654.45     13.68 o 
   2   0   2      454.52      418.79      4.18 o 
   3   0   2       86.01      114.61      1.84 o 
   4   0   2      191.37      174.99      4.21 o 
   5   0   2      127.89      125.02      2.88 o 
   6   0   2        6.15        9.00      2.90 o 
   7   0   2      274.67      274.81     18.54 o 
   8   0   2       44.75       48.04      5.97 o 
  -8   1   2        8.97        7.42      3.86 o 
  -7   1   2       52.11       49.66      4.59 o 
  -6   1   2       42.45       46.40      4.34 o 
  -5   1   2       35.39       32.64      1.97 o 
  -4   1   2      221.37      229.87      5.12 o 
  -3   1   2       25.18       41.28      1.96 o 
  -2   1   2      249.36      302.92      5.86 o 
  -1   1   2     2303.61     2507.78     85.64 o 
   0   1   2     1752.23     1786.98     20.88 o 
   1   1   2      165.57      175.54      3.08 o 
   2   1   2     4814.16     5106.30     18.51 o 
   3   1   2      529.44      573.71      7.85 o 
   4   1   2       95.99       97.59      4.97 o 
   5   1   2        1.05        1.26      0.52 o 
   6   1   2       10.87       10.88      2.52 o 
   7   1   2        0.81        2.23      2.41 o 
   8   1   2       72.18       78.68      7.54 o 
  -8   2   2       40.99       50.57      8.49 o 
  -7   2   2        0.90        0.36      2.07 o 
  -6   2   2      116.99      105.34      3.72 o 
  -5   2   2      124.92      128.66      3.16 o 
  -4   2   2       10.50       10.73      0.99 o 
  -3   2   2       25.14       34.99      1.61 o 
  -2   2   2     3390.87     3355.87     14.49 o 
  -1   2   2       79.10       83.37      1.69 o 
   0   2   2     1344.86     1230.45      8.89 o 
   1   2   2       10.74        6.86      0.65 o 
   2   2   2     1041.62     1035.35     12.76 o 
   3   2   2      264.38      308.41      5.65 o 
   4   2   2       11.96        9.30      1.26 o 
   5   2   2      429.20      398.83      7.10 o 
   6   2   2        7.37        4.32      1.73 o 
   7   2   2       51.65       49.57      5.64 o 
   8   2   2       13.12       15.23      3.59 o 
  -8   3   2        5.87        5.93      2.59 o 
  -7   3   2        3.34        1.51      1.57 o 
  -6   3   2       28.89       23.02      2.60 o 
  -5   3   2       19.79       31.47      1.69 o 
  -4   3   2     1346.84     1325.22     12.32 o 
  -3   3   2        4.96        2.68      0.57 o 
  -2   3   2      267.72      277.86      3.40 o 
  -1   3   2       38.03       37.69      1.25 o 
   0   3   2      549.49      598.17      5.93 o 
   1   3   2      695.50      721.42      5.14 o 
   2   3   2     2163.34     2348.82     15.10 o 
   3   3   2       29.33       18.45      1.58 o 
   4   3   2       41.41       36.53      2.19 o 
   5   3   2        0.03        0.16      1.25 o 
   6   3   2       26.21       23.10      3.62 o 
   7   3   2       24.75       26.87      4.28 o 
   8   3   2        6.99        9.32      3.00 o 
  -8   4   2       24.59       26.94      4.29 o 
  -7   4   2       31.78       28.74      4.17 o 
  -6   4   2      170.06      161.95      6.87 o 
  -5   4   2      150.88      132.37      5.75 o 
  -4   4   2      142.30      134.73      5.21 o 
  -3   4   2      183.76      143.14      3.43 o 
  -2   4   2     1322.50     1228.43      9.05 o 
  -1   4   2      295.84      327.82      5.57 o 
   0   4   2      298.60      283.92      4.42 o 
   1   4   2      884.83      947.17      5.82 o 
   2   4   2        0.13        0.30      0.36 o 
   3   4   2       30.04       22.94      1.70 o 
   4   4   2       78.88       68.90      4.56 o 
   5   4   2      396.77      362.81     10.11 o 
   6   4   2        0.01        0.79      1.72 o 
   7   4   2        0.80       -1.72      2.09 o 
   8   4   2        0.83       -0.64      1.93 o 
  -8   5   2        6.66        6.27      2.02 o 
  -7   5   2        3.52        2.09      1.50 o 
  -6   5   2        3.58        2.27      1.91 o 
  -5   5   2       78.93       67.77      4.25 o 
  -4   5   2      434.61      403.24      9.12 o 
  -3   5   2      790.58      777.47      8.83 o 
  -2   5   2      235.63      272.37      4.69 o 
  -1   5   2      771.11      755.27      9.28 o 
   0   5   2       57.06       71.69      2.77 o 
   1   5   2      699.59      659.54      6.32 o 
   2   5   2      244.07      256.05      3.84 o 
   3   5   2      204.01      207.69      5.64 o 
   4   5   2      113.39      109.47      6.52 o 
   5   5   2        3.94        5.21      1.53 o 
   6   5   2        1.23        0.08      2.03 o 
   7   5   2       23.93       18.60      4.49 o 
  -8   6   2        0.34       -1.13      1.95 o 
  -7   6   2      130.51      133.30      6.87 o 
  -6   6   2       48.65       43.54      3.77 o 
  -5   6   2       52.47       37.25      3.22 o 
  -4   6   2        2.90        5.80      1.20 o 
  -3   6   2        0.26        0.48      0.91 o 
  -2   6   2        0.09       -0.41      0.49 o 
  -1   6   2      787.59      746.90     11.06 o 
   0   6   2       55.48       49.59      1.89 o 
   1   6   2        2.32        4.75      0.59 o 
   2   6   2       17.56       17.96      1.40 o 
   3   6   2       14.65       14.91      1.52 o 
   4   6   2      156.59      135.99      7.53 o 
   5   6   2       15.55       17.18      3.15 o 
   6   6   2       12.09       10.73      2.54 o 
   7   6   2        0.43        0.26      1.88 o 
  -7   7   2      136.80      131.29      8.90 o 
  -6   7   2      168.34      176.44      9.84 o 
  -5   7   2        2.50        4.39      1.46 o 
  -4   7   2        0.84        1.70      1.02 o 
  -3   7   2       67.82       59.05      2.02 o 
  -2   7   2       17.19       14.26      1.86 o 
  -1   7   2        4.57        6.28      1.23 o 
   0   7   2       16.40       14.99      0.97 o 
   1   7   2      144.95      132.45      2.74 o 
   2   7   2      118.40      132.76      4.41 o 
   3   7   2      573.99      599.53     12.18 o 
   4   7   2       78.84       67.69      5.79 o 
   5   7   2       40.85       47.28      4.85 o 
   6   7   2        0.00       -0.56      1.81 o 
  -7   8   2       55.14       68.03      6.85 o 
  -6   8   2        0.17        3.59      2.62 o 
  -5   8   2      143.37      150.67     13.11 o 
  -4   8   2      100.00      102.32      7.24 o 
  -3   8   2       54.28       44.56      3.57 o 
  -2   8   2       17.45       15.95      2.34 o 
  -1   8   2      432.69      417.70      9.77 o 
   0   8   2       56.30       45.56      3.55 o 
   1   8   2      116.52      122.61      3.65 o 
   2   8   2        0.69        2.45      1.26 o 
   3   8   2        0.38       -0.01      2.06 o 
   4   8   2       13.77       10.27      1.96 o 
   5   8   2       24.54       24.13      3.23 o 
   6   8   2        0.56       -1.28      1.50 o 
  -7   9   2        5.93        6.65      6.18 o 
  -6   9   2       62.05       62.97      8.52 o 
  -5   9   2       10.86       10.23      2.84 o 
  -4   9   2       33.45       32.28      6.48 o 
  -3   9   2       99.58      100.96      5.72 o 
  -2   9   2       27.95       30.42      3.08 o 
  -1   9   2       41.13       41.31      3.07 o 
   0   9   2      106.95      113.42      4.91 o 
   1   9   2       71.90       73.15      3.13 o 
   2   9   2       70.54       67.22      3.24 o 
   3   9   2       39.71       45.08      3.85 o 
   4   9   2        0.19       -0.11      1.30 o 
   5   9   2        0.01        1.42      1.74 o 
  -6  10   2       26.66       28.32      6.42 o 
  -5  10   2        1.45       -1.07      1.88 o 
  -4  10   2        0.58        2.67      1.62 o 
  -3  10   2       16.29       15.65      2.42 o 
  -2  10   2        2.29        0.77      1.92 o 
  -1  10   2       39.16       50.53      3.47 o 
   0  10   2       64.58       60.25      3.88 o 
   1  10   2       36.85       40.28      3.22 o 
   2  10   2        1.22        0.18      1.19 o 
   3  10   2        1.83        2.57      1.90 o 
   4  10   2        3.96        7.92      2.96 o 
   5  10   2        0.12        0.83      4.10 o 
  -5  11   2        2.40       -0.51      1.80 o 
  -4  11   2       17.24       15.61      2.87 o 
  -3  11   2        4.61        3.85      1.78 o 
  -2  11   2        8.20        8.93      2.19 o 
  -1  11   2        0.90        1.03      1.48 o 
   0  11   2       14.77       13.43      2.11 o 
   1  11   2        0.12        1.93      1.36 o 
   2  11   2        0.64        1.53      1.31 o 
   3  11   2        0.14       -0.81      1.53 o 
   4  11   2        2.88        7.90      3.77 o 
  -4  12   2        1.79        4.04      1.86 o 
  -3  12   2        4.61        4.18      1.80 o 
  -2  12   2        0.02        0.93      1.95 o 
  -1  12   2        1.75       -0.04      2.26 o 
   0  12   2        1.68        1.87      1.94 o 
   1  12   2       14.86       12.58      2.12 o 
   2  12   2        3.43        2.12      1.51 o 
   3  12   2        0.06       -0.26      2.72 o 
  -2  13   2        2.08        1.46      1.70 o 
  -1  13   2        2.50        3.70      1.57 o 
   0  13   2        2.77        1.53      1.39 o 
   1  13   2        0.00        0.37      1.45 o 
   0 -14   3        1.28        4.24      1.88 o 
   1 -14   3        4.56        6.57      2.68 o 
  -2 -13   3        3.70        3.61      1.78 o 
  -1 -13   3        4.59        4.25      2.03 o 
   0 -13   3        6.92       11.56      2.42 o 
   1 -13   3        1.25        0.37      1.32 o 
   2 -13   3        2.13        2.17      1.70 o 
   3 -13   3        9.07        4.50      3.30 o 
  -4 -12   3        1.48        4.58      2.21 o 
  -3 -12   3        0.20       -1.60      1.98 o 
  -2 -12   3        6.64        6.88      2.08 o 
  -1 -12   3        3.57        3.01      1.57 o 
   0 -12   3        0.79        0.94      1.34 o 
   1 -12   3        8.61        4.84      1.61 o 
   2 -12   3       34.97       33.42      3.59 o 
   3 -12   3        4.26        0.83      1.18 o 
   4 -12   3        0.04       -1.78      1.93 o 
   5 -12   3        0.03        2.45      2.90 o 
  -5 -11   3        5.04        9.82      2.83 o 
  -4 -11   3        1.64        0.46      1.61 o 
  -3 -11   3        1.29        3.07      1.76 o 
  -2 -11   3       15.22       11.75      2.85 o 
  -1 -11   3       34.82       38.55      3.78 o 
   0 -11   3        2.23        5.60      1.66 o 
   1 -11   3       47.12       40.77      3.26 o 
   2 -11   3       16.44       17.06      2.68 o 
   3 -11   3        9.62        8.07      1.73 o 
   4 -11   3       64.82       76.00      6.75 o 
   5 -11   3        2.50        3.41      1.87 o 
  -5 -10   3        0.84        0.39      2.57 o 
  -4 -10   3        4.36        9.98      2.10 o 
  -3 -10   3        6.50        4.05      1.61 o 
  -2 -10   3        6.92        7.69      1.64 o 
  -1 -10   3       97.72       87.47      4.63 o 
   0 -10   3       68.66       62.63      3.03 o 
   1 -10   3       13.22        9.60      1.19 o 
   2 -10   3      229.59      234.20      6.61 o 
   3 -10   3       13.12       14.03      1.77 o 
   4 -10   3        0.20       -0.60      1.18 o 
   5 -10   3        0.10       -0.01      3.00 o 
   6 -10   3        0.19       -1.07      3.87 o 
  -6  -9   3        2.19        2.88      2.49 o 
  -5  -9   3        5.75        4.64      2.34 o 
  -4  -9   3        3.83        7.82      2.70 o 
  -3  -9   3        7.83        9.43      1.74 o 
  -2  -9   3        2.08        4.44      1.35 o 
  -1  -9   3        0.22        0.89      1.20 o 
   0  -9   3      131.10      123.65      4.01 o 
   1  -9   3       26.76       22.30      1.71 o 
   2  -9   3        1.01        0.74      1.05 o 
   3  -9   3       24.09       24.85      1.88 o 
   4  -9   3        3.28        4.96      1.06 o 
   5  -9   3       12.44       11.46      3.93 o 
   6  -9   3       31.63       36.14      4.61 o 
   7  -9   3        0.00        1.30      1.78 o 
  -7  -8   3       15.45       20.26      4.57 o 
  -6  -8   3        5.09        3.98      2.57 o 
  -5  -8   3       28.62       45.32      5.31 o 
  -4  -8   3      128.38      149.93      8.21 o 
  -3  -8   3        6.64        8.13      2.19 o 
  -2  -8   3        8.17        7.30      1.45 o 
  -1  -8   3       86.22       81.65      4.36 o 
   0  -8   3       63.94       57.57      2.24 o 
   1  -8   3       11.55       10.93      1.05 o 
   2  -8   3      285.30      270.36      5.23 o 
   3  -8   3        8.73        7.43      1.08 o 
   4  -8   3        6.74        7.79      1.41 o 
   5  -8   3       29.26       29.63      2.69 o 
   6  -8   3      100.27       98.25      5.62 o 
   7  -8   3        0.68        3.26      1.72 o 
  -7  -7   3       38.30       38.43      3.55 o 
  -6  -7   3        0.76       -1.03      1.98 o 
  -5  -7   3        5.92        1.14      2.63 o 
  -4  -7   3       54.69       62.33      5.13 o 
  -3  -7   3        9.94        9.95      2.18 o 
  -2  -7   3       24.54       28.03      2.94 o 
  -1  -7   3      330.74      370.73      9.43 o 
   0  -7   3       31.88       25.34      1.49 o 
   1  -7   3       73.61       70.03      2.36 o 
   2  -7   3       29.70       29.28      1.71 o 
   3  -7   3      337.55      344.20      6.12 o 
   4  -7   3       60.30       62.74      3.34 o 
   5  -7   3      337.64      314.16      8.07 o 
   6  -7   3      117.58      120.27      7.67 o 
   7  -7   3        1.01        2.65      1.56 o 
  -7  -6   3        9.39        9.77      1.92 o 
  -6  -6   3       15.13        8.40      2.35 o 
  -5  -6   3       77.75       88.93      8.03 o 
  -4  -6   3       34.95       26.56      1.92 o 
  -3  -6   3      614.17      642.81     14.11 o 
  -2  -6   3      204.54      199.70      7.48 o 
  -1  -6   3        6.73       11.78      1.23 o 
   0  -6   3      679.34      708.74     10.68 o 
   2  -6   3      977.92      918.50      7.83 o 
   3  -6   3       93.75       88.50      3.57 o 
   4  -6   3      423.87      369.96      7.29 o 
   5  -6   3       37.51       45.12      3.07 o 
   6  -6   3       14.03       10.98      2.01 o 
   7  -6   3      120.02      125.85      6.45 o 
   8  -6   3        1.43        0.72      2.13 o 
  -8  -5   3        1.14        1.97      6.02 o 
  -7  -5   3       15.05       15.80      2.21 o 
  -6  -5   3      119.86      125.18      6.11 o 
  -5  -5   3      147.74      138.33      7.81 o 
  -4  -5   3       27.21       25.76      1.51 o 
  -3  -5   3      342.18      356.06      6.47 o 
  -2  -5   3      477.07      502.76     10.70 o 
  -1  -5   3      869.95      894.86     12.92 o 
   0  -5   3       17.40       13.15      1.03 o 
   1  -5   3     2553.46     2433.00     12.76 o 
   2  -5   3       30.67       23.39      1.22 o 
   3  -5   3        9.18        7.60      0.94 o 
   4  -5   3       63.58       59.57      2.31 o 
   5  -5   3      232.03      223.49      6.41 o 
   6  -5   3        7.01        7.43      1.64 o 
   7  -5   3       11.58       16.64      3.36 o 
   8  -5   3       13.21       15.62      4.48 o 
  -8  -4   3        0.61        3.06      3.26 o 
  -7  -4   3        4.03        1.50      1.64 o 
  -6  -4   3        6.14        4.55      1.42 o 
  -5  -4   3      146.25      163.48      6.15 o 
  -4  -4   3       16.97       17.82      2.54 o 
  -3  -4   3     1080.88     1139.35     16.94 o 
  -2  -4   3       47.79       35.78      1.87 o 
  -1  -4   3      415.41      439.23      5.78 o 
   0  -4   3     1490.88     1511.85     10.85 o 
   1  -4   3       20.04       22.71      0.99 o 
   2  -4   3        1.98        4.15      0.71 o 
   3  -4   3       60.35       67.91      2.56 o 
   4  -4   3      379.12      338.51      5.82 o 
   5  -4   3      181.45      186.96      5.67 o 
   6  -4   3       29.68       29.18      2.90 o 
   7  -4   3      228.82      232.30     10.79 o 
   8  -4   3        6.63        3.12      1.97 o 
  -8  -3   3       10.91        9.77      2.81 o 
  -7  -3   3        8.86       14.69      2.72 o 
  -6  -3   3      147.36      143.84      5.99 o 
  -5  -3   3       22.02       14.17      2.49 o 
  -4  -3   3      112.47      121.16      4.66 o 
  -3  -3   3       17.46       22.59      3.81 o 
  -2  -3   3        8.43        7.95      0.86 o 
  -1  -3   3     3120.21     3140.83     15.32 o 
   0  -3   3       93.98       93.09      4.32 o 
   1  -3   3      713.37      686.64      4.51 o 
   2  -3   3      311.19      372.37      3.47 o 
   3  -3   3        8.57        7.58      1.57 o 
   4  -3   3       77.27       95.47      3.64 o 
   5  -3   3      184.42      191.97      7.14 o 
   6  -3   3        1.85        1.85      1.18 o 
   7  -3   3       14.45       20.08      3.45 o 
   8  -3   3        0.00       -2.32      3.10 o 
  -8  -2   3       16.86       13.12      8.17 o 
  -7  -2   3        0.54        1.07      1.91 o 
  -6  -2   3      102.55       96.46      4.70 o 
  -5  -2   3       54.52       49.31      3.09 o 
  -4  -2   3       38.84       28.49      2.18 o 
  -3  -2   3      654.41      679.26     11.73 o 
  -2  -2   3      342.82      383.19      5.79 o 
  -1  -2   3      411.27      433.62      7.03 o 
   0  -2   3     3549.40     3646.43     44.26 o 
   1  -2   3     1014.53     1062.00      6.70 o 
   2  -2   3     3224.72     3013.32     14.07 o 
   3  -2   3        4.09        5.44      0.61 o 
   4  -2   3      210.99      239.00      5.78 o 
   5  -2   3      254.72      251.58      6.54 o 
   6  -2   3       88.34       87.52      4.29 o 
   7  -2   3       23.53       27.59      6.71 o 
   8  -2   3        0.02       -0.14      2.58 o 
  -8  -1   3        4.48        3.90      3.75 o 
  -7  -1   3       76.36       75.30      6.70 o 
  -6  -1   3       76.24       86.10     14.99 o 
  -5  -1   3      191.67      182.56      6.72 o 
  -4  -1   3        0.99        1.40      0.86 o 
  -3  -1   3       30.29       17.17      3.90 o 
  -2  -1   3    11566.80    10995.43     44.09 o 
  -1  -1   3     4321.17     4032.70     21.02 o 
   0  -1   3      679.25      716.68      8.93 o 
   1  -1   3      662.27      678.24      7.42 o 
   2  -1   3        0.78        0.35      0.29 o 
   3  -1   3       89.22      122.80      2.33 o 
   4  -1   3       32.79       22.85      1.40 o 
   5  -1   3      128.16      102.96      4.62 o 
   6  -1   3      196.54      193.50     14.28 o 
   7  -1   3       25.48       28.33      6.87 o 
   8  -1   3       21.53       14.98      5.51 o 
  -8   0   3        9.29       16.85      6.86 o 
  -7   0   3       12.29        5.60      2.66 o 
  -6   0   3      105.78      101.91      6.93 o 
  -5   0   3       33.13       32.93      2.08 o 
  -4   0   3      242.17      232.74      7.79 o 
  -3   0   3       22.55       43.94      2.23 o 
  -2   0   3    22730.25    21927.37    169.39 o 
  -1   0   3      844.69      865.79      8.34 o 
   0   0   3      478.76      575.49     25.46 o 
   2   0   3     1139.49     1152.65     19.37 o 
   3   0   3       22.05       11.24      0.62 o 
   4   0   3      266.97      309.64      4.04 o 
   5   0   3        0.22        1.48      0.32 o 
   6   0   3       32.92       34.36      6.17 o 
   7   0   3       58.86       60.01      8.99 o 
   8   0   3       91.97       93.72      8.11 o 
  -8   1   3       40.05       45.20      8.46 o 
  -7   1   3       50.04       49.24      4.86 o 
  -6   1   3       42.05       40.91      4.49 o 
  -5   1   3      315.98      292.21      9.78 o 
  -4   1   3      472.79      556.65     11.79 o 
  -3   1   3      295.34      332.91      5.23 o 
  -2   1   3     4987.25     4730.51     19.95 o 
  -1   1   3     1925.14     1967.23     10.64 o 
   0   1   3       23.92       28.34      0.83 o 
   1   1   3       77.14       76.47      1.91 o 
   2   1   3      163.37      141.15      2.97 o 
   3   1   3       32.97       30.18      1.37 o 
   4   1   3      465.23      482.92      6.46 o 
   5   1   3      301.76      318.44      5.51 o 
   6   1   3       48.78       41.09      4.51 o 
   7   1   3       10.22        5.81      2.75 o 
   8   1   3       16.10       18.85      4.02 o 
  -8   2   3       11.80       18.12      5.88 o 
  -7   2   3       22.45       17.77      2.51 o 
  -6   2   3        0.50        1.28      1.08 o 
  -5   2   3       41.82       39.86      1.94 o 
  -4   2   3     1556.24     1570.26     26.94 o 
  -3   2   3      367.48      394.71      7.79 o 
  -2   2   3       34.71       28.29      1.45 o 
  -1   2   3      127.61      162.09      3.64 o 
   0   2   3      809.92      729.97      4.33 o 
   1   2   3      126.30      112.94      1.79 o 
   2   2   3      949.62      962.38     11.24 o 
   3   2   3        0.24        0.02      0.67 o 
   4   2   3       12.80       18.31      1.39 o 
   5   2   3        0.11        1.74      0.90 o 
   6   2   3        5.45        6.56      2.32 o 
   7   2   3        8.85        6.84      2.43 o 
   8   2   3        8.87       10.14      3.79 o 
  -8   3   3      119.56      134.91      9.12 o 
  -7   3   3      179.90      165.66      7.49 o 
  -6   3   3      146.64      152.55      4.95 o 
  -5   3   3        2.52        2.24      0.91 o 
  -4   3   3       14.91       16.66      1.62 o 
  -3   3   3       12.93       18.04      1.24 o 
  -2   3   3       15.03       17.96      0.96 o 
  -1   3   3       92.26      106.63      2.54 o 
   0   3   3      563.63      533.53      3.79 o 
   1   3   3     1278.57     1191.74     10.65 o 
   2   3   3      270.78      323.57      4.57 o 
   3   3   3      210.11      225.13      7.69 o 
   4   3   3        0.89        0.86      0.60 o 
   5   3   3       33.47       23.02      2.04 o 
   6   3   3        0.06        0.94      2.40 o 
   7   3   3       11.77       10.05      2.46 o 
   8   3   3        0.08        0.03      1.92 o 
  -8   4   3       17.71       20.21      2.92 o 
  -7   4   3       31.43       32.12      3.51 o 
  -6   4   3       18.84       18.99      2.61 o 
  -5   4   3        0.35        0.44      0.80 o 
  -4   4   3      208.69      208.18      5.30 o 
  -3   4   3      150.51      127.84      2.97 o 
  -2   4   3      515.48      521.09      5.33 o 
  -1   4   3      546.23      685.77      8.32 o 
   0   4   3       34.24       24.85      0.93 o 
   1   4   3      421.29      485.00      6.61 o 
   2   4   3        0.53        0.53      0.45 o 
   3   4   3        0.09        0.86      0.96 o 
   4   4   3       82.75       74.00      3.58 o 
   5   4   3        3.12        1.64      1.17 o 
   6   4   3       11.65       15.21      3.05 o 
   7   4   3       23.40       24.90      4.30 o 
  -8   5   3        6.49        8.54      2.17 o 
  -7   5   3       83.67       81.84      6.78 o 
  -6   5   3        0.88        0.11      1.41 o 
  -5   5   3       11.73        8.60      1.59 o 
  -4   5   3       23.83       22.99      4.16 o 
  -3   5   3      207.36      205.59      3.97 o 
  -2   5   3      428.50      400.26      8.55 o 
  -1   5   3       75.47       63.78      2.81 o 
   0   5   3        0.02        0.29      0.36 o 
   1   5   3       91.41       87.99      2.04 o 
   2   5   3       63.62       58.71      2.25 o 
   3   5   3       28.54       28.89      2.48 o 
   4   5   3       12.11       18.18      2.75 o 
   5   5   3       27.73       28.25      3.83 o 
   6   5   3       22.85       28.34      3.85 o 
   7   5   3        5.58        7.12      2.31 o 
  -8   6   3       12.41        8.39      3.06 o 
  -7   6   3       32.95       34.93      3.68 o 
  -6   6   3      122.41      122.29      6.21 o 
  -5   6   3       16.59       12.93      2.03 o 
  -4   6   3       55.13       56.83      3.39 o 
  -3   6   3       44.38       50.13      1.96 o 
  -2   6   3       15.52       15.55      1.76 o 
  -1   6   3       29.49       28.11      2.07 o 
   0   6   3       82.39       81.65      2.63 o 
   1   6   3      393.15      368.53      4.86 o 
   2   6   3       80.83       77.49      2.93 o 
   3   6   3       52.85       64.40      3.94 o 
   4   6   3      103.85       97.75      5.22 o 
   5   6   3        3.48        1.53      1.77 o 
   6   6   3        4.35       -0.28      3.57 o 
   7   6   3        7.51        4.44      1.98 o 
  -7   7   3       55.39       64.40      7.45 o 
  -6   7   3       50.70       58.44      5.94 o 
  -5   7   3       63.27       64.07      4.10 o 
  -4   7   3      116.48      115.10      4.65 o 
  -3   7   3        5.42        5.80      0.88 o 
  -2   7   3        0.52       -0.53      1.55 o 
  -1   7   3        0.83        1.08      0.84 o 
   0   7   3       62.53       70.93      3.28 o 
   1   7   3        7.99       11.17      1.31 o 
   2   7   3        1.92        2.45      1.07 o 
   3   7   3      112.08      120.93      5.55 o 
   4   7   3       53.76       53.33      4.04 o 
   5   7   3       46.67       56.06      4.58 o 
   6   7   3        0.04        1.17      1.41 o 
  -7   8   3       14.66       20.08      4.07 o 
  -6   8   3       13.83       13.18      3.24 o 
  -5   8   3       25.51       36.33      4.72 o 
  -4   8   3      190.83      191.82      9.73 o 
  -3   8   3       14.25       20.37      2.54 o 
  -2   8   3       61.27       70.29      4.48 o 
  -1   8   3      137.03      133.93      5.69 o 
   0   8   3      301.76      328.13      7.78 o 
   1   8   3      478.32      476.53     10.57 o 
   2   8   3      279.51      278.54      7.86 o 
   3   8   3       43.38       37.40      3.80 o 
   4   8   3        0.01       -0.40      1.05 o 
   5   8   3        0.05        2.57      1.62 o 
   6   8   3        2.54        1.87      1.41 o 
  -6   9   3       11.00       20.45      4.89 o 
  -5   9   3        1.64        7.03      2.62 o 
  -4   9   3       62.20       67.51      6.32 o 
  -3   9   3        8.13        6.33      2.89 o 
  -2   9   3        7.99       11.05      1.96 o 
  -1   9   3      202.90      215.20      6.77 o 
   0   9   3       45.52       44.37      3.11 o 
   1   9   3       22.35       23.91      2.51 o 
   2   9   3        0.03        0.90      0.92 o 
   3   9   3       10.64        8.85      1.93 o 
   4   9   3        6.58        3.14      1.46 o 
   5   9   3        2.66        1.66      1.51 o 
  -6  10   3        5.71        5.39      3.96 o 
  -5  10   3       17.44       21.83      3.91 o 
  -4  10   3        2.60        1.21      2.98 o 
  -3  10   3        7.69        9.46      2.13 o 
  -2  10   3        1.73        0.56      1.39 o 
  -1  10   3       18.94       18.44      2.14 o 
   0  10   3        1.56        2.31      1.44 o 
   1  10   3       76.65       84.46      4.60 o 
   2  10   3        5.26        5.37      1.40 o 
   3  10   3        0.95       -0.42      1.83 o 
   4  10   3        0.51        3.56      7.25 o 
  -5  11   3        0.23       -2.54      2.54 o 
  -4  11   3        1.00        4.39      2.32 o 
  -3  11   3        6.64        6.05      2.16 o 
  -2  11   3        0.42        0.16      1.55 o 
  -1  11   3       27.83       41.77      4.02 o 
   0  11   3        0.01        0.18      1.10 o 
   1  11   3        0.21        0.01      1.23 o 
   2  11   3        0.00       -0.37      1.90 o 
   3  11   3        3.20        0.70      2.12 o 
  -4  12   3        0.71       -0.94      1.29 o 
  -3  12   3        0.14        0.31      1.54 o 
  -2  12   3        8.22       11.54      2.53 o 
  -1  12   3        2.10       -1.08      1.61 o 
   0  12   3        1.77        2.47      1.61 o 
   1  12   3        4.62        6.87      1.57 o 
   2  12   3        3.35        5.72      2.02 o 
  -2  13   3        2.28        1.05      1.68 o 
  -1  13   3        1.37        2.87      1.91 o 
   0  13   3        1.24        1.82      1.31 o 
   0 -14   4        4.50        3.14      1.75 o 
   1 -14   4       13.23       23.70      4.30 o 
  -3 -13   4        1.20        1.25      4.81 o 
  -2 -13   4        0.05        1.19      1.39 o 
  -1 -13   4        0.13        1.07      1.38 o 
   0 -13   4        5.63        5.04      1.87 o 
   1 -13   4        0.02       -1.59      1.59 o 
   2 -13   4        0.25        1.83      2.18 o 
   3 -13   4        5.53        5.48      2.52 o 
  -4 -12   4        4.27        4.25      2.12 o 
  -3 -12   4        0.59        1.16      2.03 o 
  -2 -12   4        0.03       -2.16      2.16 o 
  -1 -12   4       42.91       57.99      5.45 o 
   0 -12   4        0.00       -1.13      1.56 o 
   1 -12   4       20.46       17.51      2.26 o 
   2 -12   4       11.47       19.44      3.37 o 
   3 -12   4        0.42        0.56      3.28 o 
   4 -12   4       12.95       17.79      3.52 o 
  -5 -11   4        0.00        0.76      1.63 o 
  -4 -11   4        0.62        2.50      2.92 o 
  -3 -11   4       16.19       18.73      3.59 o 
  -2 -11   4       15.14       15.65      3.25 o 
  -1 -11   4       21.76       21.85      2.81 o 
   0 -11   4      112.71      123.53      7.51 o 
   1 -11   4       48.73       44.76      4.24 o 
   2 -11   4       65.80       63.61      4.58 o 
   3 -11   4        1.70        1.34      1.39 o 
   4 -11   4        5.89        2.47      2.62 o 
   5 -11   4       18.33       25.81      4.21 o 
  -5 -10   4        4.59        6.13      4.43 o 
  -4 -10   4        7.28        8.73      2.03 o 
  -3 -10   4       27.25       31.04      3.22 o 
  -2 -10   4        3.61        2.39      2.12 o 
  -1 -10   4      143.77      142.61      5.89 o 
   0 -10   4       54.95       50.79      3.09 o 
   1 -10   4       14.84       10.87      1.34 o 
   2 -10   4        0.12        1.67      0.91 o 
   3 -10   4        0.01       -0.23      0.96 o 
   4 -10   4       22.01       19.41      2.58 o 
   5 -10   4        0.71        0.82      1.22 o 
   6 -10   4       21.14       17.69      3.93 o 
  -6  -9   4        0.47        2.20      2.17 o 
  -5  -9   4       19.40       17.61      3.29 o 
  -4  -9   4       61.58       75.16      6.70 o 
  -3  -9   4       11.14        8.76      5.43 o 
  -2  -9   4       55.35       55.78      3.79 o 
  -1  -9   4        1.13        2.31      1.30 o 
   0  -9   4        3.85        4.74      1.14 o 
   1  -9   4      164.02      172.26      4.72 o 
   2  -9   4       28.44       30.41      2.77 o 
   3  -9   4       16.42       14.72      1.47 o 
   4  -9   4        2.26        1.96      1.13 o 
   5  -9   4        0.21       -0.35      1.30 o 
   6  -9   4        7.64        4.78      1.98 o 
  -7  -8   4       62.75       66.20      5.41 o 
  -6  -8   4       14.03       10.54      3.47 o 
  -5  -8   4       19.40       23.54      3.99 o 
  -4  -8   4        3.08       -0.03      3.90 o 
  -3  -8   4       47.21       60.07      4.93 o 
  -2  -8   4        0.41        0.02      0.92 o 
  -1  -8   4       10.58       11.42      1.65 o 
   0  -8   4       46.61       48.16      2.93 o 
   1  -8   4      135.05      135.23      3.93 o 
   2  -8   4       42.78       43.94      2.57 o 
   3  -8   4      235.53      214.38      5.15 o 
   4  -8   4      127.69      118.84      4.77 o 
   5  -8   4        0.80       -0.36      1.11 o 
   6  -8   4       85.35       91.03      5.53 o 
   7  -8   4       29.83       24.48      3.44 o 
  -7  -7   4       16.93       13.91      2.93 o 
  -6  -7   4        2.99        2.05      2.95 o 
  -5  -7   4       18.68       31.64      4.23 o 
  -4  -7   4       74.09       84.84      6.04 o 
  -3  -7   4      111.51      127.87      6.88 o 
  -2  -7   4       19.88       32.53      3.25 o 
  -1  -7   4       13.39       12.30      1.65 o 
   0  -7   4       40.01       43.52      2.63 o 
   1  -7   4      317.57      337.10      5.90 o 
   2  -7   4        9.96        8.01      1.13 o 
   3  -7   4      188.23      187.75      5.40 o 
   4  -7   4       50.80       42.37      2.89 o 
   5  -7   4       20.15       25.75      2.61 o 
   6  -7   4       13.19       16.85      2.22 o 
   7  -7   4      119.92      114.84      6.29 o 
  -7  -6   4       58.84       67.93      5.05 o 
  -6  -6   4        0.34       -1.03      1.39 o 
  -5  -6   4       10.20        8.33      4.12 o 
  -4  -6   4       14.28       15.02      1.85 o 
  -3  -6   4      106.77      110.09      6.00 o 
  -2  -6   4     1299.79     1317.58     23.09 o 
  -1  -6   4      306.43      331.28      8.75 o 
   0  -6   4      442.25      478.81      9.46 o 
   1  -6   4       74.92       63.74      2.13 o 
   2  -6   4       31.95       29.28      1.59 o 
   3  -6   4      171.67      158.69      3.97 o 
   4  -6   4       26.17       16.86      1.38 o 
   5  -6   4       52.93       53.59      3.34 o 
   6  -6   4       29.64       35.71      3.28 o 
   7  -6   4       34.11       39.24      4.92 o 
  -8  -5   4        3.25        2.70      1.94 o 
  -7  -5   4        0.33       -0.03      1.43 o 
  -6  -5   4        0.74        2.09      1.40 o 
  -5  -5   4       21.78       20.58      2.40 o 
  -4  -5   4        7.07        3.94      1.67 o 
  -3  -5   4       46.22       52.17      2.57 o 
  -2  -5   4      787.96      836.97     10.25 o 
  -1  -5   4       85.65      103.03      3.05 o 
   0  -5   4      121.12      114.93      4.31 o 
   1  -5   4     1733.41     1728.87     10.05 o 
   2  -5   4       35.89       36.72      1.55 o 
   3  -5   4       30.96       41.85      1.98 o 
   4  -5   4       11.10        8.68      0.68 o 
   5  -5   4      207.26      185.37      5.89 o 
   6  -5   4        1.94        3.62      1.52 o 
   7  -5   4      239.44      246.99     11.23 o 
   8  -5   4        1.26        3.33      3.56 o 
  -8  -4   4        1.51        2.20      2.41 o 
  -7  -4   4       13.46       11.96      2.68 o 
  -6  -4   4        6.58        4.17      1.43 o 
  -5  -4   4      116.64      111.00      5.13 o 
  -4  -4   4      106.34      106.86      4.60 o 
  -3  -4   4      397.57      366.73      5.87 o 
  -2  -4   4       91.14       66.52      2.66 o 
  -1  -4   4     1667.39     1674.72     12.96 o 
   0  -4   4       23.96       25.17      1.73 o 
   1  -4   4      738.12      835.40      5.83 o 
   2  -4   4       37.10       43.07      1.51 o 
   3  -4   4       73.42       66.59      2.29 o 
   4  -4   4       81.89       79.19      2.86 o 
   5  -4   4      344.12      359.93      7.86 o 
   6  -4   4      246.24      256.90      7.86 o 
   7  -4   4       19.70       15.13      3.24 o 
   8  -4   4        0.20        0.87      2.91 o 
  -8  -3   4       13.13       10.37      3.29 o 
  -7  -3   4       52.36       51.34      3.91 o 
  -6  -3   4       27.69       27.05      2.71 o 
  -5  -3   4      577.78      558.49     16.91 o 
  -4  -3   4        3.00        1.08      0.79 o 
  -3  -3   4      388.30      351.41      8.49 o 
  -2  -3   4      230.77      201.22      4.12 o 
  -1  -3   4      511.24      438.16      4.98 o 
   0  -3   4     3026.63     3184.73     13.98 o 
   1  -3   4     5513.19     5681.71     41.42 o 
   2  -3   4      955.33     1013.59      5.40 o 
   3  -3   4      305.57      342.19      5.12 o 
   4  -3   4      283.15      267.01      5.88 o 
   5  -3   4      185.55      186.40      5.37 o 
   6  -3   4       12.88       10.64      1.77 o 
   7  -3   4        2.48        8.50      4.75 o 
   8  -3   4        1.49        4.29      3.39 o 
  -8  -2   4        2.43        1.73      2.45 o 
  -7  -2   4      100.73       92.32      7.23 o 
  -6  -2   4       46.57       40.76      3.14 o 
  -5  -2   4       84.06       81.25      4.11 o 
  -4  -2   4       66.08       85.99      3.84 o 
  -3  -2   4       30.57       25.43      1.32 o 
  -2  -2   4        4.69        6.13      0.61 o 
  -1  -2   4     1859.97     1734.15     12.08 o 
   0  -2   4      116.27      158.14      4.22 o 
   1  -2   4     2182.44     2024.32      9.63 o 
   2  -2   4      736.47      620.01      4.69 o 
   3  -2   4        1.61        0.85      0.40 o 
   4  -2   4       15.89       15.92      1.56 o 
   5  -2   4      451.04      470.39      8.03 o 
   6  -2   4       58.66       66.61      8.68 o 
   7  -2   4      108.51      112.37     12.28 o 
   8  -2   4       19.08       27.08      6.84 o 
  -8  -1   4        3.92        2.02      2.26 o 
  -7  -1   4        2.35        1.38      1.64 o 
  -6  -1   4       46.11       43.54      4.86 o 
  -5  -1   4      338.66      321.60     15.08 o 
  -4  -1   4        6.51        8.45      1.52 o 
  -3  -1   4       15.45       31.32      2.40 o 
  -2  -1   4      937.55     1044.95     10.34 o 
  -1  -1   4    16962.31    16350.97     96.94 o 
   0  -1   4      155.79      153.88      4.42 o 
   1  -1   4       70.07       77.88      1.59 o 
   2  -1   4      115.79      146.48      1.96 o 
   3  -1   4      344.45      416.60      6.05 o 
   4  -1   4        3.13        0.63      0.51 o 
   5  -1   4      119.83      115.22      4.59 o 
   6  -1   4       10.43       10.42      3.75 o 
   7  -1   4        1.49        3.69      3.52 o 
   8  -1   4       76.57       86.60     11.51 o 
  -8   0   4       20.18       19.22      7.03 o 
  -7   0   4      186.97      186.88     10.09 o 
  -6   0   4        7.17       10.56      3.94 o 
  -5   0   4       52.15       59.81      6.63 o 
  -4   0   4     2692.89     2638.37     22.67 o 
  -3   0   4      639.44      649.16     10.29 o 
  -2   0   4       97.36       96.50      3.65 o 
  -1   0   4      592.83      450.04     25.06 o 
   0   0   4     4775.11     5514.98     60.79 o 
   2   0   4        0.61        0.29      0.36 o 
   3   0   4     1386.40     1369.65     12.43 o 
   4   0   4      215.15      208.63      4.43 o 
   5   0   4      151.25      131.30      7.99 o 
   6   0   4        4.67        2.91      3.27 o 
   7   0   4        1.56        4.21      2.23 o 
   8   0   4        6.34       10.05      3.06 o 
  -8   1   4       53.97       54.03      8.75 o 
  -7   1   4        1.01       -0.55      2.58 o 
  -6   1   4        0.52       -0.97      2.94 o 
  -5   1   4      184.96      158.45      7.35 o 
  -4   1   4      347.12      319.44      8.13 o 
  -3   1   4      395.24      368.36      6.60 o 
  -2   1   4       13.77       18.34      1.90 o 
  -1   1   4     1271.71     1289.89      8.56 o 
   0   1   4     1540.59     1539.50     11.02 o 
   1   1   4      589.74      679.57      9.16 o 
   2   1   4       13.02       12.57      1.03 o 
   3   1   4      452.91      425.54      5.15 o 
   4   1   4      106.01       96.36      3.05 o 
   5   1   4        7.32        5.06      1.03 o 
   6   1   4      239.41      220.76     10.45 o 
   7   1   4        2.98        1.36      1.75 o 
   8   1   4       24.68       31.98      4.93 o 
  -8   2   4       50.49       55.11      9.32 o 
  -7   2   4       91.38       79.82      5.21 o 
  -6   2   4       29.31       27.09      2.29 o 
  -5   2   4      113.58      121.51      6.44 o 
  -4   2   4        7.22       11.53      2.12 o 
  -3   2   4       94.37      102.17      3.71 o 
  -2   2   4     1750.71     1713.68     20.83 o 
  -1   2   4     1381.14     1358.36      9.07 o 
   0   2   4        8.52       11.37      0.56 o 
   1   2   4        0.02        0.20      0.30 o 
   2   2   4      309.84      332.51      6.34 o 
   3   2   4      543.46      631.62      7.76 o 
   4   2   4       40.11       43.57      2.21 o 
   5   2   4      148.36      136.88      4.97 o 
   6   2   4       14.47        7.74      2.13 o 
   7   2   4       10.35       12.33      2.92 o 
   8   2   4        5.82        6.44      2.46 o 
  -8   3   4       31.72       29.19      3.59 o 
  -7   3   4        0.00        2.23      1.60 o 
  -6   3   4       59.88       61.64      3.35 o 
  -5   3   4       71.50       71.24      3.35 o 
  -4   3   4        0.89       -0.89      0.89 o 
  -3   3   4      224.05      236.31      4.80 o 
  -2   3   4       79.41       75.29      2.30 o 
  -1   3   4      154.37      153.39      2.60 o 
   0   3   4      245.09      261.99      2.62 o 
   1   3   4      671.80      831.86      8.90 o 
   2   3   4      895.17      845.64     11.29 o 
   3   3   4        0.01       -1.30      1.30 o 
   4   3   4        0.99        0.67      0.73 o 
   5   3   4       24.12       29.04      2.43 o 
   6   3   4       48.11       47.59      5.05 o 
   7   3   4        0.39        1.67      1.63 o 
  -8   4   4       22.27       22.31      3.04 o 
  -7   4   4       31.65       34.91      3.67 o 
  -6   4   4        2.65        1.00      1.03 o 
  -5   4   4       22.64       21.78      2.09 o 
  -4   4   4       52.30       60.53      3.02 o 
  -3   4   4      141.30      132.82      3.01 o 
  -2   4   4     1506.57     1563.83     16.90 o 
  -1   4   4      213.72      224.36      4.93 o 
   0   4   4        6.73        5.44      0.58 o 
   1   4   4        1.79        1.20      0.35 o 
   2   4   4       17.11       19.88      1.22 o 
   3   4   4      237.02      242.44      6.81 o 
   4   4   4       78.16       89.06      4.06 o 
   5   4   4       86.37       88.67      4.19 o 
   6   4   4       22.86       21.15      3.43 o 
   7   4   4        7.14        6.46      2.38 o 
  -8   5   4        0.97       -1.41      1.41 o 
  -7   5   4        2.07        1.05      1.37 o 
  -6   5   4       20.62       20.01      2.74 o 
  -5   5   4      191.48      198.59      7.22 o 
  -4   5   4        9.84        8.58      1.55 o 
  -3   5   4      767.07      764.22      9.13 o 
  -2   5   4      367.65      346.67     11.55 o 
  -1   5   4      833.82      865.02     12.21 o 
   0   5   4      310.75      342.71      4.75 o 
   1   5   4       74.65       70.38      2.13 o 
   2   5   4      122.30      118.30      3.21 o 
   3   5   4        2.44        1.89      1.05 o 
   4   5   4       18.29       15.14      2.03 o 
   5   5   4        0.20       -1.43      1.78 o 
   6   5   4        2.18        1.85      2.37 o 
   7   5   4        6.61        5.03      2.30 o 
  -8   6   4       17.19       12.41      3.36 o 
  -7   6   4       44.17       41.98      5.15 o 
  -6   6   4       71.24       68.42      6.13 o 
  -5   6   4        1.92       -0.62      1.27 o 
  -4   6   4        6.89        9.04      1.50 o 
  -3   6   4       25.68       23.99      1.42 o 
  -2   6   4       81.66       72.11      4.10 o 
  -1   6   4      125.90      132.85      4.45 o 
   0   6   4      307.14      311.37      8.44 o 
   1   6   4        0.81        2.36      0.78 o 
   2   6   4      147.15      133.50      3.63 o 
   3   6   4      193.97      200.35      6.87 o 
   4   6   4      123.70      121.88      6.12 o 
   5   6   4        0.00       -1.66      2.20 o 
   6   6   4        9.33        6.39      1.58 o 
   7   6   4        1.05        1.12      1.73 o 
  -7   7   4        9.53        6.44      3.64 o 
  -6   7   4        0.02        2.96      2.40 o 
  -5   7   4       38.28       48.27      5.35 o 
  -4   7   4       80.74       82.86      6.25 o 
  -3   7   4        2.09        2.46      1.19 o 
  -2   7   4        0.67        1.25      1.46 o 
  -1   7   4      116.66      112.23      4.39 o 
   0   7   4        5.44        3.29      0.58 o 
   1   7   4     1189.48     1172.89     11.27 o 
   2   7   4       20.24       15.65      1.49 o 
   3   7   4       49.67       52.62      4.64 o 
   4   7   4        4.14        8.03      1.70 o 
   5   7   4        0.71        0.99      2.36 o 
   6   7   4        0.10        1.59      1.51 o 
  -7   8   4       91.47       99.26      8.37 o 
  -6   8   4       24.19       26.34      4.48 o 
  -5   8   4        0.68       -0.18      3.34 o 
  -4   8   4        1.74        2.22      2.49 o 
  -3   8   4       72.09       68.54      4.69 o 
  -2   8   4       44.20       43.36      3.69 o 
  -1   8   4       99.72      104.03      8.46 o 
   0   8   4      133.52      149.08      5.38 o 
   1   8   4       10.14        9.73      1.48 o 
   2   8   4        5.23        5.20      1.32 o 
   3   8   4       95.86       99.31      5.29 o 
   4   8   4        0.51       -0.86      1.79 o 
   5   8   4       13.30       20.62      2.86 o 
   6   8   4        4.74       11.85      2.56 o 
  -6   9   4        1.34        2.70      2.29 o 
  -5   9   4       90.89      100.87      7.98 o 
  -4   9   4        0.62        1.58      2.01 o 
  -3   9   4       40.10       38.45      3.78 o 
  -2   9   4       25.29       18.41      2.65 o 
  -1   9   4       61.35       49.87      4.04 o 
   0   9   4       25.84       21.86      2.33 o 
   1   9   4      164.38      175.97      6.21 o 
   2   9   4        0.47        0.93      1.12 o 
   3   9   4        1.67        1.62      1.22 o 
   4   9   4        0.21        2.82      1.86 o 
   5   9   4        0.55        1.41      1.60 o 
  -6  10   4        0.07        0.23      1.96 o 
  -5  10   4        1.86        2.12      2.78 o 
  -4  10   4        1.01        5.06      2.23 o 
  -3  10   4       37.75       37.77      3.87 o 
  -2  10   4        6.27        2.60      1.23 o 
  -1  10   4       61.03       56.65      4.54 o 
   0  10   4        3.17        5.40      1.53 o 
   1  10   4        8.45       11.15      2.00 o 
   2  10   4        1.24        1.19      1.11 o 
   3  10   4        2.09        1.88      1.23 o 
   4  10   4        0.20        0.21      1.37 o 
  -5  11   4       32.31       35.30      5.23 o 
  -4  11   4        0.01        2.38      2.38 o 
  -3  11   4        4.86        6.19      1.91 o 
  -2  11   4        2.60        1.95      1.60 o 
  -1  11   4        0.05       -0.33      1.25 o 
   0  11   4        0.16        1.43      1.33 o 
   1  11   4        1.65        1.42      1.14 o 
   2  11   4       10.10       11.93      2.39 o 
   3  11   4        6.88        9.67      2.33 o 
  -3  12   4        4.94        7.70      3.10 o 
  -2  12   4        1.27        0.65      2.50 o 
  -1  12   4        3.54        0.65      1.69 o 
   0  12   4        4.15        6.09      2.25 o 
   1  12   4        2.87        4.80      1.50 o 
   2  12   4        1.43        5.18      2.00 o 
   0 -14   5        0.27        0.63      2.20 o 
   1 -14   5        3.89        6.96      4.19 o 
  -3 -13   5        1.07        0.14      2.26 o 
  -2 -13   5        0.64       -1.70      1.70 o 
  -1 -13   5        5.53        6.46      2.03 o 
   0 -13   5        1.33        2.76      2.15 o 
   1 -13   5        0.95        1.13      1.86 o 
   2 -13   5       11.33       18.35      3.91 o 
   3 -13   5        6.91        5.69      2.88 o 
  -4 -12   5        2.08        4.59      2.42 o 
  -3 -12   5        4.60        5.14      2.04 o 
  -2 -12   5        0.23       -1.44      1.77 o 
  -1 -12   5        0.25        0.03      1.43 o 
   0 -12   5        0.80       -0.03      1.30 o 
   1 -12   5        1.94        2.63      1.41 o 
   2 -12   5        3.94        4.14      1.84 o 
   3 -12   5        1.57        0.56      3.12 o 
   4 -12   5        4.10        4.78      3.07 o 
  -5 -11   5        0.00        2.75      1.97 o 
  -4 -11   5        6.85        9.23      1.92 o 
  -3 -11   5        0.20       -0.81      1.77 o 
  -2 -11   5        0.28        1.70      1.17 o 
  -1 -11   5       18.14       19.38      3.33 o 
   0 -11   5        8.46       13.12      2.36 o 
   1 -11   5        2.77        2.22      1.28 o 
   2 -11   5        0.39        0.85      1.23 o 
   3 -11   5        0.02       -1.22      2.02 o 
   4 -11   5       43.54       50.61      5.69 o 
   5 -11   5       16.55       17.85      3.54 o 
  -6 -10   5        0.85        0.44      2.20 o 
  -5 -10   5        0.97        1.79      1.63 o 
  -4 -10   5        0.54        5.14      2.42 o 
  -3 -10   5       49.63       52.43      4.39 o 
  -2 -10   5      143.43      165.00      6.74 o 
  -1 -10   5        1.38        5.53      1.44 o 
   0 -10   5      156.36      154.71      5.28 o 
   1 -10   5        0.00       -0.97      0.97 o 
   2 -10   5        0.26        0.26      0.87 o 
   3 -10   5       18.16       17.86      1.73 o 
   4 -10   5        4.26        5.89      1.62 o 
   5 -10   5        0.66        1.00      1.37 o 
   6 -10   5        3.05        3.24      1.60 o 
  -6  -9   5        0.34        1.56      1.96 o 
  -5  -9   5       11.16        7.20      2.77 o 
  -4  -9   5        0.22        0.04      1.79 o 
  -3  -9   5       20.44       25.63      3.87 o 
  -2  -9   5        0.28       -0.78      1.20 o 
  -1  -9   5        0.06        0.02      1.00 o 
   0  -9   5       20.64       20.07      1.90 o 
   1  -9   5      292.52      295.35      6.27 o 
   2  -9   5       17.85       20.00      2.44 o 
   3  -9   5       42.74       43.62      2.48 o 
   4  -9   5       91.08       98.86      4.56 o 
   5  -9   5       38.10       34.89      2.96 o 
   6  -9   5       22.93       20.68      2.97 o 
  -7  -8   5       35.34       44.10      4.48 o 
  -6  -8   5       66.90       74.99      5.49 o 
  -5  -8   5       11.18        6.77      2.20 o 
  -4  -8   5        9.69       10.45      2.19 o 
  -3  -8   5        0.01       -0.45      2.41 o 
  -2  -8   5       24.78       19.53      2.74 o 
  -1  -8   5       28.78       26.47      2.31 o 
   0  -8   5      183.26      190.25      5.90 o 
   1  -8   5       32.59       38.45      2.15 o 
   2  -8   5       89.17       80.99      3.43 o 
   3  -8   5      250.94      250.64      5.50 o 
   4  -8   5      120.68      119.69      4.97 o 
   5  -8   5       34.85       28.27      2.60 o 
   6  -8   5       21.12       22.95      2.70 o 
   7  -8   5       26.88       30.70      3.40 o 
  -7  -7   5        0.38        1.05      1.64 o 
  -6  -7   5       68.72       82.80      5.60 o 
  -5  -7   5       23.35       20.70      5.70 o 
  -4  -7   5        0.55       -1.26      1.58 o 
  -3  -7   5        2.02        1.50      1.25 o 
  -2  -7   5      268.92      264.48      9.04 o 
  -1  -7   5       42.51       34.80      3.19 o 
   0  -7   5       22.22       27.65      2.15 o 
   1  -7   5       46.41       58.96      2.88 o 
   2  -7   5       23.06       22.13      1.74 o 
   3  -7   5       94.76       96.00      3.27 o 
   4  -7   5      109.62      121.26      4.76 o 
   5  -7   5        4.75        6.10      1.38 o 
   6  -7   5       31.27       30.52      2.86 o 
   7  -7   5        0.31        2.59      2.20 o 
  -7  -6   5        9.82       16.58      2.81 o 
  -6  -6   5        1.98        5.24      1.87 o 
  -5  -6   5       72.88       87.09      5.12 o 
  -4  -6   5        9.16       11.58      1.33 o 
  -3  -6   5      167.30      172.00      8.71 o 
  -2  -6   5      251.94      304.42     19.18 o 
  -1  -6   5      132.26      148.52     11.04 o 
   0  -6   5        3.92        4.48      0.95 o 
   1  -6   5      741.52      709.72      7.76 o 
   2  -6   5      323.48      325.55      4.86 o 
   3  -6   5       15.81        9.13      1.23 o 
   4  -6   5       35.98       33.29      1.64 o 
   5  -6   5       73.52       81.94      4.13 o 
   6  -6   5        4.05        4.00      1.38 o 
   7  -6   5       65.24       76.43      6.37 o 
  -8  -5   5        5.44        5.77      2.11 o 
  -7  -5   5        6.92       11.63      2.20 o 
  -6  -5   5        1.87        3.62      1.64 o 
  -5  -5   5       29.22       31.77      3.07 o 
  -4  -5   5       60.70       52.61      2.82 o 
  -3  -5   5      260.43      279.25      6.04 o 
  -2  -5   5      348.15      349.27      6.78 o 
  -1  -5   5      129.93      138.01      5.37 o 
   0  -5   5        6.21        4.34      0.65 o 
   1  -5   5       78.49      102.68      2.95 o 
   2  -5   5      539.77      603.45      9.78 o 
   3  -5   5      178.17      177.07      3.84 o 
   4  -5   5      142.64      136.58      2.62 o 
   5  -5   5       90.85      102.98      4.50 o 
   6  -5   5      135.59      133.40      5.38 o 
   7  -5   5       17.77       24.12      3.78 o 
   8  -5   5        5.92        6.28      3.64 o 
  -8  -4   5        1.53        1.79      1.69 o 
  -7  -4   5       39.77       46.25      4.24 o 
  -6  -4   5      106.64       88.38      5.01 o 
  -5  -4   5      461.95      465.46     10.58 o 
  -4  -4   5        1.51        1.83      0.98 o 
  -3  -4   5      806.55      855.40      9.94 o 
  -2  -4   5      326.19      343.23      6.18 o 
  -1  -4   5        3.30        3.30      0.72 o 
   0  -4   5        3.33        7.44      0.83 o 
   1  -4   5      989.67     1031.41      7.23 o 
   2  -4   5      744.92      654.01     11.23 o 
   3  -4   5      225.65      241.05      3.79 o 
   4  -4   5      231.27      232.07      5.20 o 
   5  -4   5       71.95       67.46      3.49 o 
   6  -4   5       51.65       47.56      3.17 o 
   7  -4   5       93.82       97.41      9.49 o 
   8  -4   5        0.80        4.03      3.50 o 
  -8  -3   5       16.79       16.40      2.87 o 
  -7  -3   5      141.35      137.91      6.46 o 
  -6  -3   5       22.52       15.82      2.07 o 
  -5  -3   5        0.02       -0.36      2.95 o 
  -4  -3   5        7.18        3.45      0.99 o 
  -3  -3   5       95.16       81.03      3.63 o 
  -2  -3   5       38.69       40.25      1.47 o 
  -1  -3   5      458.24      436.40      5.43 o 
   0  -3   5     3507.99     3809.62     15.82 o 
   1  -3   5      278.79      290.92      4.29 o 
   2  -3   5       88.19      112.20      2.29 o 
   3  -3   5     2870.66     2809.49     14.41 o 
   4  -3   5       95.18      113.68      3.81 o 
   5  -3   5      152.60      159.94      5.01 o 
   6  -3   5        4.03        5.10      1.78 o 
   7  -3   5       55.78       54.48      8.84 o 
   8  -3   5       12.92       16.87      5.88 o 
  -8  -2   5        6.25        4.82      1.79 o 
  -7  -2   5        5.78        6.43      2.66 o 
  -6  -2   5       86.42       79.97      6.15 o 
  -5  -2   5      959.67      940.35     19.22 o 
  -4  -2   5       31.66       25.30      2.24 o 
  -3  -2   5      436.81      416.90      5.69 o 
  -2  -2   5     1344.01     1270.45     10.25 o 
  -1  -2   5       70.61       78.17      1.91 o 
   0  -2   5     5755.84     5699.60     61.92 o 
   1  -2   5      180.77      182.98      2.76 o 
   2  -2   5     2604.93     2670.07     10.05 o 
   3  -2   5        2.45        0.39      0.32 o 
   4  -2   5       16.07       15.74      2.06 o 
   5  -2   5       39.06       43.54      3.40 o 
   6  -2   5        3.52        9.27      3.90 o 
   7  -2   5      220.24      212.93     16.66 o 
   8  -2   5       15.96       22.71      6.24 o 
  -8  -1   5       47.74       47.36      4.70 o 
  -7  -1   5       65.77       72.41      7.07 o 
  -6  -1   5        3.41        2.85      1.88 o 
  -5  -1   5       18.45       19.15      1.39 o 
  -4  -1   5      474.72      504.78      8.39 o 
  -3  -1   5        9.08        8.44      1.04 o 
  -2  -1   5      536.99      572.08      7.98 o 
  -1  -1   5    27292.16    24859.93    170.46 o 
   0  -1   5     4238.64     4986.45     27.35 o 
   1  -1   5       67.91       76.86      2.13 o 
   2  -1   5        0.02        1.02      0.41 o 
   3  -1   5      347.79      377.90      4.13 o 
   4  -1   5        0.08        1.94      0.75 o 
   5  -1   5      238.01      247.53     14.23 o 
   6  -1   5       22.00       21.81      5.35 o 
   7  -1   5        8.33       10.01      4.52 o 
   8  -1   5        9.63        9.33      2.84 o 
  -8   0   5        5.52        2.54      3.47 o 
  -7   0   5       14.02       12.97      4.21 o 
  -6   0   5       15.94       16.33      4.34 o 
  -5   0   5       36.51       36.55      5.48 o 
  -4   0   5     1856.98     1897.18     22.71 o 
  -3   0   5      141.40      134.78      4.21 o 
  -2   0   5      109.70      115.48      2.96 o 
  -1   0   5      616.61      550.95      7.53 o 
   0   0   5      261.15      296.96      6.67 o 
   1   0   5      169.85      188.29      4.06 o 
   2   0   5       58.73       80.07      3.30 o 
   3   0   5       40.02       27.93      1.42 o 
   4   0   5        1.20        4.40      0.85 o 
   5   0   5       25.86       28.30      2.88 o 
   6   0   5      246.40      231.29     15.93 o 
   7   0   5        7.38        9.59      2.98 o 
   8   0   5        2.09        4.36      2.75 o 
  -8   1   5        4.09        1.43      2.82 o 
  -7   1   5       71.59       73.91      6.64 o 
  -6   1   5        3.09        0.73      2.96 o 
  -5   1   5      221.83      238.52      9.19 o 
  -4   1   5      655.72      634.00     13.19 o 
  -3   1   5        7.19        3.03      1.13 o 
  -2   1   5      115.09      133.41      3.69 o 
  -1   1   5      124.98      124.91      2.82 o 
   0   1   5      108.88      112.61      1.41 o 
   1   1   5       12.08       14.07      0.69 o 
   2   1   5      387.72      386.44      7.79 o 
   3   1   5      429.33      451.67      5.79 o 
   4   1   5       63.28       57.03      2.39 o 
   5   1   5       95.66       96.14      4.38 o 
   6   1   5        0.21        2.82      1.71 o 
   7   1   5       24.60       32.05      4.81 o 
   8   1   5        6.75        7.96      2.78 o 
  -8   2   5       11.86        5.96      3.88 o 
  -7   2   5       22.98       23.06      3.76 o 
  -6   2   5      298.79      318.35     11.65 o 
  -5   2   5      209.51      217.21      8.74 o 
  -4   2   5       73.57       82.60      4.78 o 
  -3   2   5      263.09      310.70      7.22 o 
  -2   2   5       30.66       18.56      1.36 o 
  -1   2   5      228.34      224.16      2.96 o 
   0   2   5     3943.15     3893.90     21.80 o 
   1   2   5       24.37       26.43      0.88 o 
   2   2   5      477.68      554.98      9.29 o 
   3   2   5      191.46      205.80      3.89 o 
   4   2   5        5.99        6.35      0.96 o 
   5   2   5       18.87       12.37      1.62 o 
   6   2   5       45.74       47.12      5.03 o 
   7   2   5        3.93        1.67      1.54 o 
  -8   3   5       51.19       55.81      4.92 o 
  -7   3   5       42.22       47.66      4.32 o 
  -6   3   5      201.85      200.60      9.89 o 
  -5   3   5        2.13        2.73      1.29 o 
  -4   3   5       42.54       29.24      2.42 o 
  -3   3   5      128.15       98.49      3.28 o 
  -2   3   5      466.06      416.21      6.02 o 
  -1   3   5      104.63       92.89      1.94 o 
   0   3   5     2380.96     2402.82      9.42 o 
   1   3   5        6.25        8.23      0.63 o 
   2   3   5       25.41       26.89      1.29 o 
   3   3   5      166.57      160.61      4.44 o 
   4   3   5      198.45      165.03      5.46 o 
   5   3   5        0.19        0.70      0.97 o 
   6   3   5        4.13        3.45      1.77 o 
   7   3   5        0.55        1.23      1.66 o 
  -8   4   5       12.68       12.04      2.51 o 
  -7   4   5        0.09       -0.48      1.72 o 
  -6   4   5      115.84      111.90      4.75 o 
  -5   4   5      140.23      122.21      4.16 o 
  -4   4   5       44.62       36.13      2.65 o 
  -3   4   5      244.61      234.01      4.36 o 
  -2   4   5        2.81        3.58      0.46 o 
  -1   4   5      284.50      280.20      7.53 o 
   0   4   5      327.48      284.01      4.53 o 
   1   4   5        1.06       -0.03      0.40 o 
   2   4   5       43.71       59.72      2.47 o 
   3   4   5      140.14      132.15      5.09 o 
   4   4   5        8.40       13.74      1.95 o 
   5   4   5       20.24       19.07      2.12 o 
   6   4   5        2.10        4.03      1.81 o 
   7   4   5        5.56        4.51      2.97 o 
  -8   5   5       15.21       17.03      3.59 o 
  -7   5   5       30.52       34.15      3.61 o 
  -6   5   5       24.56       20.81      2.82 o 
  -5   5   5        0.00        3.39      1.31 o 
  -4   5   5      117.99      124.41      6.09 o 
  -3   5   5        1.91        0.78      0.62 o 
  -2   5   5      143.42      123.39      3.51 o 
  -1   5   5        0.33        0.85      1.16 o 
   0   5   5      336.31      359.70      6.57 o 
   1   5   5        6.36        3.27      0.59 o 
   2   5   5      106.65      115.01      3.72 o 
   3   5   5      223.12      227.99      7.05 o 
   4   5   5        1.17        0.42      0.95 o 
   5   5   5        1.77        2.59      1.92 o 
   6   5   5       33.48       28.97      3.37 o 
   7   5   5        3.10        0.20      1.33 o 
  -8   6   5        0.82       -1.26      1.87 o 
  -7   6   5        9.76       15.40      3.46 o 
  -6   6   5       12.66       12.04      2.76 o 
  -5   6   5      143.16      159.81      6.50 o 
  -4   6   5        0.12       -1.41      1.41 o 
  -3   6   5       90.00       81.21      5.06 o 
  -2   6   5        6.35        4.90      1.45 o 
  -1   6   5      178.49      171.64      6.09 o 
   0   6   5        0.51        0.36      0.57 o 
   1   6   5      194.63      168.92      3.54 o 
   2   6   5      143.53      134.36      3.81 o 
   3   6   5       31.29       28.46      2.66 o 
   4   6   5       49.46       41.25      4.04 o 
   5   6   5       10.39        8.30      1.82 o 
   6   6   5        1.96        2.65      1.75 o 
  -7   7   5       19.90       23.06      4.28 o 
  -6   7   5       14.55       13.34      3.46 o 
  -5   7   5       17.21       21.88      4.96 o 
  -4   7   5        3.36        4.97      1.95 o 
  -3   7   5      169.72      164.99      6.78 o 
  -2   7   5      168.99      171.84      6.78 o 
  -1   7   5        0.29       -0.30      1.31 o 
   0   7   5      182.07      179.68      7.61 o 
   1   7   5      133.96      117.62      3.01 o 
   2   7   5        0.04       -0.50      0.82 o 
   3   7   5       59.95       58.26      3.92 o 
   4   7   5        0.05        1.05      1.43 o 
   5   7   5       13.91       20.84      2.84 o 
   6   7   5        4.07        2.98      1.73 o 
  -7   8   5       20.42       19.26      4.25 o 
  -6   8   5       43.30       45.51      5.71 o 
  -5   8   5      116.73      115.54     11.63 o 
  -4   8   5       11.70       12.92      3.26 o 
  -3   8   5        0.03        1.01      2.00 o 
  -2   8   5       47.02       54.45      4.15 o 
  -1   8   5      473.43      500.73     11.90 o 
   0   8   5      454.35      437.96     13.53 o 
   1   8   5       87.30       75.50      3.07 o 
   2   8   5        4.45        0.48      0.81 o 
   3   8   5        2.58        3.92      1.19 o 
   4   8   5        1.42        1.14      1.90 o 
   5   8   5        1.19        0.29      1.34 o 
  -6   9   5        0.88        1.31      2.17 o 
  -5   9   5        4.75        3.27      2.04 o 
  -4   9   5        0.55       -1.95      1.95 o 
  -3   9   5        1.85        2.05      1.58 o 
  -2   9   5       23.36       25.60      3.30 o 
  -1   9   5        3.32        4.06      1.97 o 
   0   9   5        4.45        2.08      1.63 o 
   1   9   5        4.74        4.68      1.48 o 
   2   9   5        2.07        3.93      1.34 o 
   3   9   5        8.58        7.44      1.84 o 
   4   9   5        0.63        0.35      1.21 o 
   5   9   5        0.00       -2.06      2.06 o 
  -5  10   5       35.82       36.87      5.60 o 
  -4  10   5        5.63        4.88      3.48 o 
  -3  10   5        1.30        1.90      2.04 o 
  -2  10   5        9.22        4.59      1.45 o 
  -1  10   5       19.07       24.07      3.20 o 
   0  10   5       11.39        5.81      2.38 o 
   1  10   5        4.00        3.75      1.32 o 
   2  10   5        2.29        2.74      1.20 o 
   3  10   5        0.26        1.17      1.23 o 
   4  10   5        2.66        6.67      1.87 o 
  -4  11   5        1.57        1.57      1.50 o 
  -3  11   5        8.83       11.29      2.75 o 
  -2  11   5        0.08       -1.69      1.69 o 
  -1  11   5        9.79       11.02      2.85 o 
   0  11   5        1.82        2.19      1.23 o 
   1  11   5        0.85       -0.79      1.43 o 
   2  11   5        2.18        8.37      2.04 o 
   3  11   5        3.67        3.38      1.55 o 
  -3  12   5        1.20        0.63      1.83 o 
  -2  12   5        1.49        2.71      1.80 o 
  -1  12   5        0.22        2.29      1.63 o 
   0  12   5        1.88       -0.34      1.52 o 
   1  12   5        0.77        0.24      1.63 o 
   0 -14   6        0.08       -0.35      1.66 o 
   1 -14   6        0.10       -0.57      3.27 o 
  -3 -13   6        0.15       -2.29      5.26 o 
  -2 -13   6        0.39       -0.64      1.61 o 
  -1 -13   6        0.04        2.08      1.70 o 
   0 -13   6        1.42        3.08      1.73 o 
   1 -13   6        3.49        2.68      1.53 o 
   2 -13   6        9.34       16.90      5.22 o 
   3 -13   6        8.10        3.65      2.69 o 
  -4 -12   6        0.16       -1.14      2.04 o 
  -3 -12   6        2.53        3.20      2.12 o 
  -2 -12   6       12.23        9.59      2.75 o 
  -1 -12   6       27.15       32.71      3.51 o 
   0 -12   6       23.36       19.97      3.07 o 
   1 -12   6        5.67        8.26      1.96 o 
   2 -12   6        8.07       16.76      4.93 o 
   3 -12   6        0.01        2.33      1.75 o 
   4 -12   6       16.03       14.64      3.47 o 
  -5 -11   6        1.21        2.74      2.71 o 
  -4 -11   6        3.04        6.92      2.64 o 
  -3 -11   6        0.65        0.92      1.75 o 
  -2 -11   6        0.46        0.60      1.52 o 
  -1 -11   6       82.22       82.49      4.81 o 
   0 -11   6      118.19      108.36      4.65 o 
   1 -11   6       15.35       14.42      1.75 o 
   2 -11   6       42.11       43.35      4.32 o 
   3 -11   6        2.22        3.18      2.54 o 
   4 -11   6        1.74        0.99      1.90 o 
   5 -11   6        8.32        8.59      2.46 o 
  -6 -10   6        1.16        0.24      1.51 o 
  -5 -10   6       17.48       19.85      4.09 o 
  -4 -10   6       14.12       19.17      3.55 o 
  -3 -10   6        5.88        5.17      1.68 o 
  -2 -10   6       11.37        9.22      1.99 o 
  -1 -10   6       52.79       50.29      3.68 o 
   0 -10   6       53.28       47.73      3.09 o 
   1 -10   6       13.95        9.93      1.69 o 
   2 -10   6       85.97       82.36      3.94 o 
   3 -10   6       27.84       24.11      2.37 o 
   4 -10   6       38.11       31.35      2.87 o 
   5 -10   6        0.04        0.67      1.47 o 
   6 -10   6        2.29        3.57      2.11 o 
  -6  -9   6       38.41       44.54      4.45 o 
  -5  -9   6        0.62        1.14      3.24 o 
  -4  -9   6       11.06       15.81      3.26 o 
  -3  -9   6        2.41       -1.86      1.86 o 
  -2  -9   6       48.10       49.27      3.63 o 
  -1  -9   6        0.21       -1.06      1.06 o 
   0  -9   6       92.62       91.90      4.42 o 
   1  -9   6       51.92       52.56      2.96 o 
   2  -9   6        1.64        0.41      0.92 o 
   3  -9   6       66.32       65.63      3.03 o 
   4  -9   6       31.09       26.80      2.63 o 
   5  -9   6        6.60        2.32      1.52 o 
   6  -9   6        7.47        7.72      1.60 o 
  -7  -8   6        8.92        9.88      2.52 o 
  -6  -8   6       43.10       47.71      4.44 o 
  -5  -8   6        0.79        0.46      3.42 o 
  -4  -8   6        1.05        1.41      1.58 o 
  -3  -8   6       49.61       48.32      4.46 o 
  -2  -8   6       49.60       58.05      4.60 o 
  -1  -8   6        0.01        0.03      0.92 o 
   0  -8   6       32.83       29.68      2.44 o 
   1  -8   6       40.85       34.54      2.29 o 
   2  -8   6       29.97       32.07      2.22 o 
   3  -8   6       36.48       33.81      3.22 o 
   4  -8   6      849.21      811.81     12.83 o 
   5  -8   6       30.05       27.36      2.56 o 
   6  -8   6       10.80       12.80      2.04 o 
   7  -8   6        1.34        5.56      2.27 o 
  -7  -7   6        1.16        3.31      2.09 o 
  -6  -7   6       67.58       81.85      5.50 o 
  -5  -7   6       30.87       30.38      3.28 o 
  -4  -7   6       29.56       27.16      3.55 o 
  -3  -7   6       30.23       28.20      3.37 o 
  -2  -7   6        2.67        5.13      1.74 o 
  -1  -7   6        2.66        0.63      1.64 o 
   0  -7   6        6.06        2.47      0.93 o 
   1  -7   6      681.82      728.90      9.31 o 
   2  -7   6       15.60       16.11      1.50 o 
   3  -7   6      306.55      268.66      5.72 o 
   4  -7   6        0.15        0.74      0.86 o 
   5  -7   6       27.68       20.74      2.27 o 
   6  -7   6        9.49        9.23      1.77 o 
   7  -7   6        0.04        4.37      2.40 o 
  -7  -6   6       24.50       23.81      3.16 o 
  -6  -6   6       15.32       15.42      2.40 o 
  -5  -6   6        7.10       10.39      2.27 o 
  -4  -6   6      309.37      311.64      8.29 o 
  -3  -6   6      205.12      183.09      5.49 o 
  -2  -6   6      210.43      220.63      7.97 o 
  -1  -6   6        0.03       -1.35      1.35 o 
   0  -6   6      817.24      847.13     10.77 o 
   1  -6   6       45.54       42.73      2.13 o 
   2  -6   6       69.08       66.49      2.78 o 
   3  -6   6       48.06       40.73      2.06 o 
   4  -6   6       98.91       96.58      3.13 o 
   5  -6   6       62.26       64.27      3.73 o 
   6  -6   6        0.76        1.29      1.43 o 
   7  -6   6        0.50       -2.73      2.73 o 
  -8  -5   6       18.95       16.11      3.77 o 
  -7  -5   6        5.08        4.78      1.63 o 
  -6  -5   6        3.18        4.03      1.46 o 
  -5  -5   6      256.16      250.97      8.17 o 
  -4  -5   6       27.62       28.53      1.69 o 
  -3  -5   6      104.05      107.62      3.50 o 
  -2  -5   6      559.09      569.68     12.16 o 
  -1  -5   6        7.34        7.43      1.59 o 
   0  -5   6        0.44        1.81      1.77 o 
   1  -5   6      370.88      382.90      6.05 o 
   2  -5   6      527.28      541.11      8.37 o 
   3  -5   6       10.83       11.60      0.86 o 
   4  -5   6        0.62        1.66      0.67 o 
   5  -5   6      347.27      340.26      7.97 o 
   6  -5   6        0.28       -1.12      1.55 o 
   7  -5   6       68.95       71.04      9.84 o 
  -8  -4   6       11.19       20.50      4.10 o 
  -7  -4   6       58.80       62.78      4.66 o 
  -6  -4   6       22.83       21.57      2.64 o 
  -5  -4   6       23.03       29.27      3.43 o 
  -4  -4   6       24.80       18.22      2.02 o 
  -3  -4   6      353.50      349.90      5.84 o 
  -2  -4   6      353.57      310.06      6.16 o 
  -1  -4   6      262.00      274.35      5.99 o 
   0  -4   6      554.40      552.14      9.45 o 
   1  -4   6       42.97       35.85      1.21 o 
   2  -4   6      339.35      333.76      6.78 o 
   3  -4   6      745.63      845.44      8.66 o 
   4  -4   6        0.03       -0.06      0.56 o 
   5  -4   6       18.12       22.26      2.12 o 
   6  -4   6       11.49       13.29      2.11 o 
   7  -4   6        0.44        3.78      3.47 o 
   8  -4   6       25.68       26.38      6.72 o 
  -8  -3   6       40.35       37.38      5.23 o 
  -7  -3   6      104.56      105.97      7.97 o 
  -6  -3   6       10.44        6.70      1.55 o 
  -5  -3   6      444.10      396.56      9.51 o 
  -4  -3   6       64.90       54.19      3.22 o 
  -3  -3   6      651.69      577.89      9.31 o 
  -2  -3   6        4.63        2.65      0.49 o 
  -1  -3   6      534.93      597.85      5.84 o 
   0  -3   6      833.96      875.33     11.08 o 
   1  -3   6      634.56      709.72      5.86 o 
   2  -3   6      530.12      583.58      7.08 o 
   3  -3   6      195.85      224.07      4.13 o 
   4  -3   6       52.71       62.78      3.58 o 
   5  -3   6       19.45       15.96      2.32 o 
   6  -3   6        7.62        5.09      2.63 o 
   7  -3   6       86.28       70.60     10.10 o 
   8  -3   6        7.46        7.21      4.06 o 
  -8  -2   6       14.40       15.03      3.28 o 
  -7  -2   6        5.81        7.62      3.04 o 
  -6  -2   6       19.52       14.95      2.87 o 
  -5  -2   6      112.02      126.16      6.61 o 
  -4  -2   6       20.67       18.53      1.30 o 
  -3  -2   6      280.05      279.33      4.74 o 
  -2  -2   6      251.85      195.80      4.35 o 
  -1  -2   6      304.30      257.28      3.86 o 
   0  -2   6      141.00      177.69      2.92 o 
   1  -2   6      217.83      218.75      3.07 o 
   2  -2   6      127.17      136.22      2.27 o 
   3  -2   6      444.93      397.08      4.18 o 
   4  -2   6      202.23      194.14      3.72 o 
   5  -2   6        1.70        2.66      1.93 o 
   6  -2   6       26.14       28.87      6.24 o 
   7  -2   6        0.54        3.78      4.05 o 
   8  -2   6        8.37        6.92      4.11 o 
  -8  -1   6        1.70        2.72      2.41 o 
  -7  -1   6       55.79       55.54      7.56 o 
  -6  -1   6        1.98        3.22      1.96 o 
  -5  -1   6      100.51       92.13      3.69 o 
  -4  -1   6     1275.10     1213.47     13.35 o 
  -3  -1   6      582.59      610.35      8.17 o 
  -2  -1   6      723.93      648.48     10.17 o 
  -1  -1   6      170.88      154.83      3.05 o 
   0  -1   6       51.35       69.96      2.01 o 
   1  -1   6      219.53      225.36      3.46 o 
   2  -1   6        7.22        4.90      0.45 o 
   3  -1   6      405.30      415.37      5.60 o 
   4  -1   6       22.26       17.31      1.47 o 
   5  -1   6        3.13        2.23      1.33 o 
   6  -1   6      181.10      189.92     14.86 o 
   7  -1   6       20.91       32.75      6.99 o 
   8  -1   6        0.77       -0.42      2.00 o 
  -8   0   6       14.73       15.61      3.48 o 
  -7   0   6      106.13       99.85     10.80 o 
  -6   0   6        2.30        2.91      2.96 o 
  -5   0   6        0.58        1.38      2.27 o 
  -4   0   6       60.47       83.04      5.06 o 
  -3   0   6      435.88      439.55     13.66 o 
  -2   0   6      557.99      506.41      6.46 o 
  -1   0   6       23.58       23.05      1.29 o 
   0   0   6     1069.98     1223.47     16.93 o 
   1   0   6      742.89      831.64     20.73 o 
   2   0   6     1038.71     1141.04     21.41 o 
   3   0   6      162.41      164.52      3.00 o 
   4   0   6       94.68       96.68      3.39 o 
   5   0   6       27.68       32.75      2.79 o 
   6   0   6       51.20       49.48      5.17 o 
   7   0   6       53.06       60.78      6.13 o 
   8   0   6        0.35        3.23      3.18 o 
  -8   1   6        9.27        4.32      2.68 o 
  -7   1   6        9.34       10.59      3.77 o 
  -6   1   6      240.22      242.33     10.20 o 
  -5   1   6       29.62       32.56      3.59 o 
  -4   1   6      875.69      806.36     15.12 o 
  -3   1   6      663.89      761.35     13.02 o 
  -2   1   6        6.61       12.08      1.22 o 
  -1   1   6      139.85      148.42      3.22 o 
   0   1   6      559.98      540.82      9.45 o 
   1   1   6      177.92      219.01      2.69 o 
   2   1   6      480.28      481.52      7.07 o 
   3   1   6      229.18      199.65      3.55 o 
   4   1   6      142.56      147.56      3.85 o 
   5   1   6       68.70       54.90      3.41 o 
   6   1   6      134.79      134.54      8.30 o 
   7   1   6       25.63       29.57      4.40 o 
  -8   2   6        1.71        5.66      2.49 o 
  -7   2   6       46.32       45.85      4.08 o 
  -6   2   6       67.46       64.13      5.50 o 
  -5   2   6       30.18       25.51      3.28 o 
  -4   2   6      101.66      109.23      5.59 o 
  -3   2   6       40.75       32.09      2.92 o 
  -2   2   6      502.66      547.47      8.98 o 
  -1   2   6       14.11       10.46      0.72 o 
   0   2   6     1006.26     1025.16      5.41 o 
   1   2   6     1111.38     1336.34      7.50 o 
   2   2   6       11.87       13.67      1.24 o 
   3   2   6        1.46        1.00      0.62 o 
   4   2   6       84.65       71.33      2.67 o 
   5   2   6       33.43       41.16      2.97 o 
   6   2   6        3.48        3.97      1.91 o 
   7   2   6        0.94        2.43      2.06 o 
  -8   3   6       15.39       17.23      3.09 o 
  -7   3   6       62.96       61.69      4.93 o 
  -6   3   6       21.98       25.70      2.77 o 
  -5   3   6       24.90       28.10      2.67 o 
  -4   3   6        0.32        0.03      1.01 o 
  -3   3   6        1.00        0.99      0.74 o 
  -2   3   6       11.19       11.56      0.93 o 
  -1   3   6      792.19      735.51      9.67 o 
   0   3   6     2962.75     3076.41     15.04 o 
   1   3   6      426.66      495.60      4.82 o 
   2   3   6        4.06        2.22      0.56 o 
   3   3   6      254.32      261.10      5.78 o 
   4   3   6       22.49       17.83      1.76 o 
   5   3   6        0.13        0.50      0.99 o 
   6   3   6        5.18        5.38      2.00 o 
   7   3   6       41.15       38.17      4.98 o 
  -8   4   6       11.51       10.67      2.80 o 
  -7   4   6        0.79       -0.59      1.61 o 
  -6   4   6       15.06       17.93      2.40 o 
  -5   4   6        1.70        3.87      1.66 o 
  -4   4   6      571.59      594.28     16.68 o 
  -3   4   6       73.14       85.30      3.11 o 
  -2   4   6      613.34      631.40      9.28 o 
  -1   4   6        3.02        1.88      0.46 o 
   0   4   6       86.00       72.99      1.68 o 
   1   4   6      539.24      592.99      5.30 o 
   2   4   6        2.16        4.86      0.71 o 
   3   4   6       49.90       44.03      1.99 o 
   4   4   6       63.46       64.70      3.29 o 
   5   4   6      166.00      176.15      5.60 o 
   6   4   6       69.84       65.16      5.72 o 
   7   4   6        5.51        3.62      1.61 o 
  -8   5   6        1.76        6.37      2.80 o 
  -7   5   6       39.26       37.07      3.93 o 
  -6   5   6        9.28        9.92      1.93 o 
  -5   5   6      218.14      231.99      6.69 o 
  -4   5   6       63.13       57.99      2.82 o 
  -3   5   6       43.96       41.78      1.77 o 
  -2   5   6       68.60       73.93      2.47 o 
  -1   5   6        0.02        0.06      0.37 o 
   0   5   6      450.98      434.30      6.26 o 
   1   5   6        0.87        3.01      0.65 o 
   2   5   6       39.94       43.37      2.09 o 
   3   5   6       35.67       34.84      2.03 o 
   4   5   6        2.76        1.84      0.98 o 
   5   5   6        5.99        5.59      1.61 o 
   6   5   6       10.63       11.83      2.27 o 
  -7   6   6        6.88       12.37      3.28 o 
  -6   6   6        5.27        5.95      2.53 o 
  -5   6   6        0.81       -0.75      1.60 o 
  -4   6   6        9.51        7.96      1.95 o 
  -3   6   6       19.53       16.45      0.79 o 
  -2   6   6      119.29      131.02      5.70 o 
  -1   6   6        5.52        4.69      1.37 o 
   0   6   6      248.09      254.27      4.59 o 
   1   6   6        1.46       -0.41      0.68 o 
   2   6   6      164.29      155.96      4.22 o 
   3   6   6       30.18       24.15      1.97 o 
   4   6   6        8.64        5.01      1.52 o 
   5   6   6       15.92       14.11      2.42 o 
   6   6   6       10.04       12.01      4.31 o 
  -7   7   6        0.67       -0.86      2.13 o 
  -6   7   6      116.66      115.44      8.65 o 
  -5   7   6        5.86        4.85      2.14 o 
  -4   7   6       10.35       27.15      3.94 o 
  -3   7   6       26.95       29.48      3.03 o 
  -2   7   6        3.43        1.39      1.41 o 
  -1   7   6       54.47       55.79      3.87 o 
   0   7   6        5.68        5.94      0.84 o 
   1   7   6       78.11       73.98      2.94 o 
   2   7   6      136.82      128.57      4.07 o 
   3   7   6       59.45       66.88      3.60 o 
   4   7   6       12.71        8.27      1.90 o 
   5   7   6        0.58        0.91      1.18 o 
   6   7   6       11.65       14.45      2.73 o 
  -7   8   6        0.01        3.63      2.30 o 
  -6   8   6       10.95       18.67      3.96 o 
  -5   8   6       11.14       14.87      3.42 o 
  -4   8   6        1.11        5.08      2.59 o 
  -3   8   6       13.86        8.36      2.46 o 
  -2   8   6       12.40       14.46      2.49 o 
  -1   8   6      107.09      118.03      6.10 o 
   0   8   6        0.86       -1.39      1.39 o 
   1   8   6        1.75       -0.46      1.16 o 
   2   8   6       22.45       23.14      1.88 o 
   3   8   6       12.70       11.32      1.70 o 
   4   8   6        0.41        0.35      0.95 o 
   5   8   6        9.43       13.53      2.47 o 
  -6   9   6       18.76       14.03      3.72 o 
  -5   9   6        0.11       -0.14      2.09 o 
  -4   9   6       47.99       49.02      5.62 o 
  -3   9   6       79.77       72.15      5.29 o 
  -2   9   6       35.59       28.70      3.17 o 
  -1   9   6       11.00       10.97      1.87 o 
   0   9   6        2.74        2.37      1.08 o 
   1   9   6        5.75        5.09      1.35 o 
   2   9   6       11.55        9.00      1.64 o 
   3   9   6        0.43        0.27      1.30 o 
   4   9   6        0.45       -0.53      1.68 o 
  -5  10   6        0.44       -0.07      2.32 o 
  -4  10   6        0.05        1.32      1.49 o 
  -3  10   6       27.43       34.03      3.90 o 
  -2  10   6        8.90       10.78      2.41 o 
  -1  10   6        0.47        1.40      1.61 o 
   0  10   6        0.88        0.72      1.21 o 
   1  10   6        0.81        0.32      1.06 o 
   2  10   6        0.39        0.44      1.34 o 
   3  10   6       21.61       29.43      3.50 o 
  -4  11   6        0.34       -1.75      1.75 o 
  -3  11   6        2.50        7.68      2.13 o 
  -2  11   6        0.19        1.63      1.89 o 
  -1  11   6        5.12        7.64      2.24 o 
   0  11   6        1.67        2.55      1.26 o 
   1  11   6        0.00        1.03      1.70 o 
   2  11   6        1.81        2.45      1.52 o 
  -2  12   6        2.27        5.95      2.10 o 
  -1  12   6       10.50       11.55      4.69 o 
   0  12   6        3.11        2.15      1.32 o 
   0 -14   7        5.99       10.50      5.73 o 
  -3 -13   7        2.92        3.58      1.59 o 
  -2 -13   7        2.02        4.50      2.28 o 
  -1 -13   7        3.57        5.25      3.85 o 
   0 -13   7        0.20        3.10      1.74 o 
   1 -13   7        0.33        0.90      2.61 o 
   2 -13   7       10.08       13.06      4.32 o 
   3 -13   7        0.06       -3.35      3.35 o 
  -4 -12   7        2.91        3.23      6.19 o 
  -3 -12   7        0.85        0.88      1.59 o 
  -2 -12   7        0.21        5.04      2.83 o 
  -1 -12   7        4.76        8.37      1.95 o 
   0 -12   7        0.05       -1.30      1.30 o 
   1 -12   7        0.10        1.59      2.14 o 
   2 -12   7        0.30        1.16      2.47 o 
   3 -12   7       16.24       21.98      5.53 o 
   4 -12   7        2.30        5.62      3.79 o 
  -5 -11   7        0.01       -0.04      2.27 o 
  -4 -11   7        2.36       -0.17      1.70 o 
  -3 -11   7        1.30        1.96      1.28 o 
  -2 -11   7       66.88       71.57      4.81 o 
  -1 -11   7       91.69       96.92      5.25 o 
   0 -11   7        1.81        1.93      1.29 o 
   1 -11   7       24.48       21.16      2.16 o 
   2 -11   7       10.66       12.20      2.49 o 
   3 -11   7        4.32        4.90      1.91 o 
   4 -11   7        2.79        2.95      1.60 o 
   5 -11   7        7.99        8.81      2.24 o 
  -6 -10   7        1.85        2.27      2.47 o 
  -5 -10   7       27.08       30.93      4.72 o 
  -4 -10   7        4.31        2.21      2.02 o 
  -3 -10   7        2.88       -0.99      1.69 o 
  -2 -10   7       79.14       85.55      5.07 o 
  -1 -10   7        2.41        1.04      1.23 o 
   0 -10   7       45.90       50.26      3.10 o 
   1 -10   7        7.70       10.75      1.43 o 
   2 -10   7       31.63       33.20      2.91 o 
   3 -10   7        0.28       -0.96      1.37 o 
   4 -10   7        1.98        0.68      1.19 o 
   5 -10   7        2.92        3.05      1.58 o 
   6 -10   7        4.67        6.46      2.23 o 
  -6  -9   7       51.67       61.62      5.17 o 
  -5  -9   7       26.42       32.32      4.49 o 
  -4  -9   7        6.21        3.19      4.18 o 
  -3  -9   7        3.10        3.82      1.55 o 
  -2  -9   7        0.34       -0.29      1.56 o 
  -1  -9   7      165.82      169.23      6.29 o 
   0  -9   7        7.99        6.04      1.26 o 
   1  -9   7      117.93      114.31      4.38 o 
   2  -9   7       41.93       39.12      2.81 o 
   3  -9   7       46.28       39.86      3.32 o 
   4  -9   7       62.79       67.28      3.95 o 
   5  -9   7        0.90       -1.33      1.36 o 
   6  -9   7        0.57        1.04      1.21 o 
  -7  -8   7        2.49        5.88      2.07 o 
  -6  -8   7        9.24       13.14      2.65 o 
  -5  -8   7        0.38        1.62      2.20 o 
  -4  -8   7        7.24        6.81      2.28 o 
  -3  -8   7       31.16       32.40      3.67 o 
  -2  -8   7       41.28       44.01      4.23 o 
  -1  -8   7       10.61        9.78      1.63 o 
   0  -8   7        0.44        0.35      0.75 o 
   1  -8   7       10.68       13.39      1.55 o 
   2  -8   7        1.95        3.95      2.10 o 
   3  -8   7        2.31        2.27      1.38 o 
   4  -8   7        0.97        4.04      1.92 o 
   5  -8   7       34.39       31.79      2.88 o 
   6  -8   7       43.15       42.18      3.40 o 
   7  -8   7        1.78        5.22      2.83 o 
  -7  -7   7        2.46        1.12      1.34 o 
  -6  -7   7        3.69        6.05      1.98 o 
  -5  -7   7       32.28       38.74      3.70 o 
  -4  -7   7        1.64        2.26      1.40 o 
  -3  -7   7        1.93        1.19      1.37 o 
  -2  -7   7       24.19       23.20      2.86 o 
  -1  -7   7      154.85      162.72      7.36 o 
   0  -7   7       17.73       15.68      1.69 o 
   1  -7   7      159.68      154.20      4.32 o 
   2  -7   7      589.72      548.59     11.68 o 
   3  -7   7       73.98       77.42      3.80 o 
   4  -7   7        0.95        0.39      0.67 o 
   5  -7   7       26.92       34.02      2.79 o 
   6  -7   7        0.09        1.53      1.24 o 
   7  -7   7        0.01       -0.17      5.60 o 
  -7  -6   7       15.59       15.07      2.62 o 
  -6  -6   7        5.13        8.63      2.11 o 
  -5  -6   7       26.11       31.64      3.29 o 
  -4  -6   7      239.38      233.41      8.82 o 
  -3  -6   7      109.24      123.49      5.31 o 
  -2  -6   7        0.01        2.23      1.34 o 
  -1  -6   7       95.34       95.07      5.13 o 
   0  -6   7      930.46      944.53     11.48 o 
   1  -6   7      317.21      348.57      5.78 o 
   2  -6   7      175.51      180.11      3.97 o 
   3  -6   7       91.44       78.62      3.57 o 
   4  -6   7        6.75       12.70      1.32 o 
   5  -6   7      223.11      239.19      8.24 o 
   6  -6   7        6.43        8.29      2.06 o 
   7  -6   7       13.34       10.79      3.53 o 
  -8  -5   7        0.49        2.86      2.19 o 
  -7  -5   7        0.23        2.53      2.13 o 
  -6  -5   7       33.73       33.96      3.38 o 
  -5  -5   7       55.77       58.81      4.21 o 
  -4  -5   7       26.51       23.81      2.41 o 
  -3  -5   7      148.39      136.70      4.10 o 
  -2  -5   7      123.46      111.71      5.45 o 
  -1  -5   7      101.29       82.18      4.40 o 
   0  -5   7       61.37       46.25      2.66 o 
   1  -5   7        7.63        7.02      0.71 o 
   2  -5   7      243.62      267.33      7.63 o 
   3  -5   7      114.80       97.35      3.58 o 
   4  -5   7      376.20      351.35      8.91 o 
   5  -5   7       34.12       43.64      3.69 o 
   6  -5   7        1.98        3.56      1.45 o 
   7  -5   7        4.99        6.56      3.60 o 
  -8  -4   7        8.55        5.61      2.11 o 
  -7  -4   7       69.69       70.22      4.97 o 
  -6  -4   7        1.14       -0.34      1.26 o 
  -5  -4   7       74.80       71.68      4.91 o 
  -4  -4   7        0.79       -1.24      1.24 o 
  -3  -4   7      457.12      452.10      5.74 o 
  -2  -4   7        0.37       -0.27      0.61 o 
  -1  -4   7      238.96      239.06      5.89 o 
   0  -4   7      906.18      892.20      8.89 o 
   1  -4   7      605.77      694.57      8.07 o 
   2  -4   7      773.03      876.71     12.20 o 
   3  -4   7       16.39       15.98      2.95 o 
   4  -4   7      209.97      176.64      5.16 o 
   5  -4   7       85.13       89.85      4.79 o 
   6  -4   7        1.82        0.90      1.17 o 
   7  -4   7       25.04       25.71      6.01 o 
  -8  -3   7        3.62        8.09      2.69 o 
  -7  -3   7       47.12       51.94      5.82 o 
  -6  -3   7       11.91       11.61      2.01 o 
  -5  -3   7       11.43        7.60      1.63 o 
  -4  -3   7        4.51        3.29      0.68 o 
  -3  -3   7      143.17      142.36      4.14 o 
  -2  -3   7      395.94      360.83      6.48 o 
  -1  -3   7       34.85       43.38      1.67 o 
   0  -3   7     1437.40     1552.54     14.48 o 
   1  -3   7      917.08      923.62      8.09 o 
   2  -3   7      318.51      366.47      5.57 o 
   3  -3   7     1143.33     1253.34     17.05 o 
   4  -3   7      135.77      154.10      3.90 o 
   5  -3   7      241.28      228.19      7.40 o 
   6  -3   7        3.62        2.95      5.55 o 
   7  -3   7        6.24        1.72      2.93 o 
  -8  -2   7       36.22       33.01      5.71 o 
  -7  -2   7      176.26      190.88     10.32 o 
  -6  -2   7       13.77        9.13      3.64 o 
  -5  -2   7       48.08       43.23      2.24 o 
  -4  -2   7        0.78        0.70      1.36 o 
  -3  -2   7      564.96      578.60      9.12 o 
  -2  -2   7      320.05      292.34      5.66 o 
  -1  -2   7       10.28       11.98      0.97 o 
   0  -2   7     1040.00     1002.23     14.60 o 
   1  -2   7       36.16       52.86      1.34 o 
   2  -2   7     1665.92     1787.72     34.59 o 
   3  -2   7        8.20       11.75      0.68 o 
   4  -2   7       33.77       37.39      1.67 o 
   5  -2   7      311.56      300.76     16.78 o 
   6  -2   7       87.96      109.29      8.13 o 
   7  -2   7       26.95       22.64      5.90 o 
  -8  -1   7        3.47        5.83      2.75 o 
  -7  -1   7       48.10       57.02      9.01 o 
  -6  -1   7       33.36       37.44      5.42 o 
  -5  -1   7       10.53        6.23      1.47 o 
  -4  -1   7      848.57      874.33     10.91 o 
  -3  -1   7     5123.69     5191.34     36.12 o 
  -2  -1   7      472.84      520.95      8.55 o 
  -1  -1   7      381.85      369.96      5.18 o 
   0  -1   7      843.74      923.73     12.35 o 
   1  -1   7      178.69      178.21      4.84 o 
   2  -1   7       52.71       43.90      2.12 o 
   3  -1   7      297.84      252.31      4.29 o 
   4  -1   7       17.94       19.42      1.02 o 
   5  -1   7       24.67       21.86      2.42 o 
   6  -1   7      218.32      238.36     16.72 o 
   7  -1   7        7.30        7.85      4.20 o 
  -8   0   7        5.69        1.91      2.11 o 
  -7   0   7       19.16       17.97      5.12 o 
  -6   0   7      383.65      386.09     18.90 o 
  -5   0   7        0.20        5.21      2.87 o 
  -4   0   7       66.94       96.73      5.32 o 
  -3   0   7      278.22      277.13      8.08 o 
  -2   0   7      299.24      399.67     22.31 o 
  -1   0   7      123.32      144.13      3.64 o 
   0   0   7       28.53       33.88      1.13 o 
   1   0   7      466.44      520.61     18.26 o 
   2   0   7      697.43      729.71     18.20 o 
   3   0   7        0.75        1.16      0.37 o 
   4   0   7      203.19      192.83      6.02 o 
   5   0   7        7.71        5.36      1.68 o 
   6   0   7        0.50        1.19      1.78 o 
   7   0   7       69.86       78.59      7.16 o 
  -8   1   7        2.25       -2.46      2.46 o 
  -7   1   7       35.68       24.38      5.56 o 
  -6   1   7        2.44        8.03      2.77 o 
  -5   1   7        1.40        0.71      1.80 o 
  -4   1   7       84.56       80.21      6.85 o 
  -3   1   7      781.04      767.69     13.35 o 
  -2   1   7      607.71      614.63     11.55 o 
  -1   1   7        7.93       12.37      1.11 o 
   0   1   7      272.90      268.11      3.72 o 
   1   1   7       14.47       12.37      0.69 o 
   2   1   7        5.88        2.44      0.46 o 
   3   1   7       35.80       30.61      1.39 o 
   4   1   7      329.25      305.21      4.99 o 
   5   1   7       11.74        7.45      1.60 o 
   6   1   7        1.33        0.31      1.62 o 
   7   1   7        1.11        0.81      4.38 o 
  -8   2   7       25.97       33.18      6.92 o 
  -7   2   7       47.47       48.72      5.42 o 
  -6   2   7       32.87       45.85      4.97 o 
  -5   2   7       96.75       92.88      5.95 o 
  -4   2   7      152.37      162.37      7.09 o 
  -3   2   7      194.78      183.86      6.62 o 
  -2   2   7     1039.40     1159.18     11.66 o 
  -1   2   7      248.63      263.05      3.59 o 
   0   2   7     1593.84     1561.01     14.49 o 
   1   2   7      843.35      870.40     12.80 o 
   2   2   7       94.73      102.00      2.47 o 
   3   2   7        4.38        4.40      0.90 o 
   4   2   7        1.91        3.34      0.83 o 
   5   2   7       13.27       12.20      1.51 o 
   6   2   7        6.20        8.03      1.78 o 
   7   2   7       61.37       63.08      6.36 o 
  -8   3   7       47.25       56.65      5.11 o 
  -7   3   7       28.67       30.77      3.62 o 
  -6   3   7       21.01       20.27      2.46 o 
  -5   3   7        3.53        6.09      1.71 o 
  -4   3   7      274.81      248.17      7.12 o 
  -3   3   7      168.56      153.79      5.16 o 
  -2   3   7      432.32      467.17      7.86 o 
  -1   3   7        2.67        6.94      0.73 o 
   0   3   7      309.58      294.72      3.54 o 
   1   3   7       37.21       40.93      1.55 o 
   2   3   7       94.16       71.61      2.15 o 
   3   3   7       36.55       31.41      2.58 o 
   4   3   7      173.08      177.95      5.24 o 
   5   3   7       13.67       14.67      1.80 o 
   6   3   7       33.96       37.21      3.64 o 
   7   3   7       15.50       11.31      2.41 o 
  -8   4   7        4.51        2.85      1.81 o 
  -7   4   7        2.80        4.59      1.88 o 
  -6   4   7       73.22       74.03      4.03 o 
  -5   4   7      165.10      163.51      6.48 o 
  -4   4   7      269.45      290.16      7.89 o 
  -3   4   7      139.74      147.33      4.15 o 
  -2   4   7      204.22      232.21      7.20 o 
  -1   4   7      200.21      201.68      3.56 o 
   0   4   7      165.74      163.80      2.74 o 
   1   4   7       43.59       39.24      1.54 o 
   2   4   7      183.28      157.56      3.41 o 
   3   4   7       13.13       14.41      1.24 o 
   4   4   7        0.07       -1.01      1.04 o 
   5   4   7        1.79        4.23      1.31 o 
   6   4   7       23.90       24.82      3.02 o 
   7   4   7        2.06        1.23      1.40 o 
  -8   5   7       39.86       41.69      5.51 o 
  -7   5   7       25.36       32.68      4.82 o 
  -6   5   7       12.61       13.28      2.06 o 
  -5   5   7       12.96       11.03      1.61 o 
  -4   5   7       28.59       29.95      2.67 o 
  -3   5   7        2.24        2.66      1.10 o 
  -2   5   7      563.33      540.73     10.20 o 
  -1   5   7       63.43       53.33      2.26 o 
   0   5   7       42.28       35.64      1.60 o 
   1   5   7      275.56      289.33      4.80 o 
   2   5   7      232.15      257.79      5.14 o 
   3   5   7       62.87       55.73      2.61 o 
   4   5   7       46.69       44.67      2.96 o 
   5   5   7       24.19       17.93      2.47 o 
   6   5   7        4.71        5.83      1.82 o 
  -7   6   7       28.49       36.39      9.38 o 
  -6   6   7       65.76       67.29      6.50 o 
  -5   6   7        0.54        5.35      3.12 o 
  -4   6   7      126.99      143.59      8.79 o 
  -3   6   7      236.88      230.83      7.98 o 
  -2   6   7       12.76       13.90      2.24 o 
  -1   6   7      289.87      300.52      8.47 o 
   0   6   7        2.24        1.42      0.39 o 
   1   6   7       26.47       23.65      1.45 o 
   2   6   7      201.18      190.38      4.86 o 
   3   6   7        0.43       -0.19      0.95 o 
   4   6   7       32.22       37.47      3.42 o 
   5   6   7        6.37        7.36      1.83 o 
   6   6   7       25.84       29.82      3.59 o 
  -7   7   7        4.35        1.73      6.66 o 
  -6   7   7       32.10       40.44      5.45 o 
  -5   7   7       18.61       16.39      3.46 o 
  -4   7   7      122.24      139.42      8.85 o 
  -3   7   7       16.17       13.20      2.38 o 
  -2   7   7       65.44       57.79      5.31 o 
  -1   7   7      297.37      297.89      9.61 o 
   0   7   7       83.21       85.01      2.84 o 
   1   7   7       41.88       45.77      2.37 o 
   2   7   7       28.52       28.49      2.04 o 
   3   7   7        0.87        0.69      0.95 o 
   4   7   7        0.52       -0.28      1.24 o 
   5   7   7        0.37        0.88      1.34 o 
  -6   8   7       14.12       10.98      4.06 o 
  -5   8   7        3.21        2.42      2.13 o 
  -4   8   7      134.50      145.06      9.36 o 
  -3   8   7       47.29       44.39      4.01 o 
  -2   8   7      265.64      294.63      9.65 o 
  -1   8   7      269.65      291.08      9.31 o 
   0   8   7        1.53        2.12      1.24 o 
   1   8   7       15.37       20.90      2.16 o 
   2   8   7        8.33        2.42      1.03 o 
   3   8   7        4.35        4.97      1.59 o 
   4   8   7        1.84        0.21      1.38 o 
   5   8   7        3.31        3.13      1.73 o 
  -6   9   7        0.03       -1.78      3.68 o 
  -5   9   7        1.06        3.12      2.47 o 
  -4   9   7       14.68       19.39      3.90 o 
  -3   9   7       38.28       39.48      4.09 o 
  -2   9   7        0.20       -0.79      2.10 o 
  -1   9   7        1.21       -1.70      1.70 o 
   0   9   7        1.07        1.43      1.17 o 
   1   9   7        3.18        2.62      1.10 o 
   2   9   7        5.57        8.24      1.87 o 
   3   9   7        2.36        2.67      1.46 o 
   4   9   7        0.17       -0.10      1.59 o 
  -5  10   7        3.57        0.10      3.58 o 
  -4  10   7        0.23       -0.12      2.22 o 
  -3  10   7        2.46        1.27      2.51 o 
  -2  10   7       11.48       11.03      2.40 o 
  -1  10   7       29.14       21.43      2.94 o 
   0  10   7        0.00       -0.68      1.13 o 
   1  10   7        0.62        3.16      1.33 o 
   2  10   7        0.08        0.55      1.67 o 
   3  10   7        0.18       -0.67      2.56 o 
  -4  11   7        0.29        1.12      1.83 o 
  -3  11   7        3.64        1.51      2.50 o 
  -2  11   7        1.63        2.53      1.88 o 
  -1  11   7        0.52       -1.28      1.28 o 
   0  11   7       10.21       11.95      1.99 o 
   1  11   7       15.84       17.99      2.90 o 
   2  11   7        0.05       -0.68      2.09 o 
  -2 -13   8        2.69       -0.10      2.17 o 
  -1 -13   8        0.67        3.10      1.91 o 
   0 -13   8        3.68        6.24      2.42 o 
   1 -13   8        5.54       13.79      4.26 o 
   2 -13   8       16.38       24.78      6.45 o 
   3 -13   8        0.25       -2.87      3.24 o 
  -4 -12   8        0.95        1.92      2.25 o 
  -3 -12   8        8.58       15.75      3.46 o 
  -2 -12   8        5.62       10.73      6.00 o 
  -1 -12   8        0.14        2.35      2.16 o 
   0 -12   8        0.00       -0.95      1.31 o 
   1 -12   8        8.01       11.95      3.28 o 
   2 -12   8        2.20        3.56      2.37 o 
   3 -12   8       35.41       45.70      7.48 o 
   4 -12   8        2.29       11.42      4.51 o 
  -5 -11   8        0.70        2.33      3.16 o 
  -4 -11   8        4.90        5.44      2.09 o 
  -3 -11   8        0.96        3.19      1.84 o 
  -2 -11   8       21.89       26.58      3.06 o 
  -1 -11   8       24.56       24.19      2.75 o 
   0 -11   8        3.54        2.90      0.93 o 
   1 -11   8        5.23        3.68      1.14 o 
   2 -11   8       41.16       42.30      7.88 o 
   3 -11   8        7.63        8.80      2.23 o 
   4 -11   8       18.29       24.08      3.87 o 
   5 -11   8        0.01       -0.61      1.90 o 
  -5 -10   8        0.07        3.15      1.86 o 
  -4 -10   8        6.00        7.68      2.48 o 
  -3 -10   8        1.38        0.84      2.39 o 
  -2 -10   8       18.38       19.09      2.66 o 
  -1 -10   8       84.96       78.11      4.58 o 
   0 -10   8       40.92       48.93      3.17 o 
   1 -10   8       22.60       21.58      2.08 o 
   2 -10   8       48.27       46.08      4.43 o 
   3 -10   8       26.68       19.88      2.99 o 
   4 -10   8        0.37        0.42      1.62 o 
   5 -10   8       21.41       18.31      2.69 o 
  -6  -9   8        0.42        3.27      2.35 o 
  -5  -9   8        3.34        1.29      1.38 o 
  -4  -9   8        2.51        3.55      1.62 o 
  -3  -9   8        0.56        2.74      1.54 o 
  -2  -9   8       47.02       46.19      4.48 o 
  -1  -9   8      203.08      215.73      7.16 o 
   0  -9   8        0.80        0.76      1.06 o 
   1  -9   8       88.23       98.40      4.04 o 
   2  -9   8        0.33        1.76      1.72 o 
   3  -9   8        4.69        2.57      5.53 o 
   4  -9   8        0.01        0.43      1.28 o 
   5  -9   8       42.40       36.68      3.61 o 
   6  -9   8        1.45        0.32      3.99 o 
  -7  -8   8        5.94        1.83      1.68 o 
  -6  -8   8       17.86       15.89      2.62 o 
  -5  -8   8       26.40       30.05      3.39 o 
  -4  -8   8        5.33        6.33      1.61 o 
  -3  -8   8       46.87       43.51      4.44 o 
  -2  -8   8       38.46       36.02      3.87 o 
  -1  -8   8       22.59       17.65      2.60 o 
   0  -8   8      302.61      311.55      7.71 o 
   1  -8   8      576.55      600.36      9.17 o 
   2  -8   8     1309.67     1280.26     26.75 o 
   3  -8   8      281.23      252.45      7.27 o 
   4  -8   8      248.88      262.37      8.65 o 
   5  -8   8       48.12       47.85      3.98 o 
   6  -8   8        0.41        3.23      2.35 o 
  -7  -7   8        6.21        1.15      1.48 o 
  -6  -7   8       24.92       30.30      3.66 o 
  -5  -7   8        0.02        0.99      1.35 o 
  -4  -7   8       95.05       98.18      5.39 o 
  -3  -7   8      144.14      137.17      6.02 o 
  -2  -7   8       14.86       12.81      2.34 o 
  -1  -7   8       99.91      108.03      8.22 o 
   0  -7   8       58.92       57.88      3.09 o 
   1  -7   8      252.39      264.49      5.52 o 
   2  -7   8        6.54        6.97      1.22 o 
   3  -7   8      137.87      141.79      5.13 o 
   4  -7   8        4.42        5.13      1.68 o 
   5  -7   8        0.02       -0.48      1.38 o 
   6  -7   8       11.61       12.82      6.49 o 
   7  -7   8       17.47       22.79      4.43 o 
  -7  -6   8        6.98        9.46      2.02 o 
  -6  -6   8      129.04      126.19      6.58 o 
  -5  -6   8       11.33       12.98      2.29 o 
  -4  -6   8      240.04      262.44      8.33 o 
  -3  -6   8        7.95        9.18      1.53 o 
  -2  -6   8        2.85        1.21      1.40 o 
  -1  -6   8       55.92       62.38      3.45 o 
   0  -6   8       23.86       20.44      2.13 o 
   1  -6   8      518.67      540.34      6.43 o 
   2  -6   8      185.84      192.42      5.62 o 
   3  -6   8        3.31        2.02      0.91 o 
   4  -6   8      114.33      116.81      5.45 o 
   5  -6   8        0.30        2.05      1.62 o 
   6  -6   8       33.40       29.28      4.46 o 
   7  -6   8        3.54        5.05      2.66 o 
  -8  -5   8        1.98        3.73      2.41 o 
  -7  -5   8       14.29       19.25      4.10 o 
  -6  -5   8        4.04        3.46      2.32 o 
  -5  -5   8       32.49       33.59      3.08 o 
  -4  -5   8        0.14        0.09      1.26 o 
  -3  -5   8        4.43        4.12      0.98 o 
  -2  -5   8        5.85        9.14      1.19 o 
  -1  -5   8       43.71       46.25      2.65 o 
   0  -5   8      140.61      120.78      4.89 o 
   1  -5   8       17.17       14.26      0.87 o 
   2  -5   8       25.80       34.68      2.26 o 
   3  -5   8       52.59       49.09      2.68 o 
   4  -5   8       40.31       42.76      3.25 o 
   5  -5   8      166.93      159.33      6.54 o 
   6  -5   8       21.91       27.13      7.38 o 
   7  -5   8       14.33       13.80      3.46 o 
  -8  -4   8        2.70        2.29      2.18 o 
  -7  -4   8       30.38       29.39      3.33 o 
  -6  -4   8        0.49       -0.39      1.12 o 
  -5  -4   8        1.74        2.26      1.37 o 
  -4  -4   8       73.37       69.49      4.00 o 
  -3  -4   8      110.23       90.88      2.98 o 
  -2  -4   8      534.03      497.90     12.47 o 
  -1  -4   8     1169.40     1235.80     14.87 o 
   0  -4   8       70.09       74.38      2.44 o 
   1  -4   8     1311.03     1392.18     10.29 o 
   2  -4   8       22.74       15.62      1.26 o 
   3  -4   8        8.44        3.08      1.02 o 
   4  -4   8       31.78       37.89      2.86 o 
   5  -4   8        6.23        4.82      1.12 o 
   6  -4   8        0.44        0.29      2.90 o 
   7  -4   8        2.56       -1.19      2.90 o 
  -8  -3   8        8.88        7.10      2.84 o 
  -7  -3   8      144.90      143.21      9.11 o 
  -6  -3   8       14.98       16.04      3.28 o 
  -5  -3   8      144.11      141.94      4.12 o 
  -4  -3   8        1.28       -0.02      0.80 o 
  -3  -3   8        5.04        4.52      1.62 o 
  -2  -3   8      241.03      236.40      4.68 o 
  -1  -3   8      507.32      487.48      7.24 o 
   0  -3   8      180.62      238.36      3.93 o 
   1  -3   8      479.76      450.79      8.03 o 
   2  -3   8      252.81      249.91      7.64 o 
   3  -3   8        0.04        0.02      0.97 o 
   4  -3   8       12.24       12.62      0.88 o 
   5  -3   8      414.82      415.39      9.70 o 
   6  -3   8        9.94        7.77      4.96 o 
   7  -3   8        0.80        1.38      2.59 o 
  -8  -2   8        3.74        5.37      5.19 o 
  -7  -2   8      102.15      100.58      8.40 o 
  -6  -2   8        0.47       -2.47      2.47 o 
  -5  -2   8       11.99        9.00      1.24 o 
  -4  -2   8       46.08       40.52      2.44 o 
  -3  -2   8      860.75      876.10     16.80 o 
  -2  -2   8     2090.25     1999.65     15.56 o 
  -1  -2   8        0.11        0.35      0.57 o 
   0  -2   8       47.02       51.72      1.52 o 
   1  -2   8      329.71      342.81      5.67 o 
   2  -2   8        0.03        0.30      0.23 o 
   3  -2   8        1.92        0.92      0.32 o 
   4  -2   8        1.46        1.41      0.56 o 
   5  -2   8      123.34      122.63      5.82 o 
   6  -2   8        7.42        4.12      2.08 o 
   7  -2   8       16.74       17.24      5.07 o 
  -8  -1   8        0.06       -0.07      4.03 o 
  -7  -1   8       51.97       53.73      5.70 o 
  -6  -1   8      221.20      210.94      9.84 o 
  -5  -1   8        2.54        3.36      1.17 o 
  -4  -1   8       36.58       52.51      3.67 o 
  -3  -1   8     2049.51     1996.92     16.32 o 
  -2  -1   8        9.55        2.60      0.82 o 
  -1  -1   8      410.88      466.36      6.50 o 
   0  -1   8      371.39      434.80      6.27 o 
   1  -1   8        6.23       10.42      0.73 o 
   2  -1   8       21.77       20.13      1.58 o 
   3  -1   8        0.20       -0.06      0.20 o 
   4  -1   8      110.44      112.09      2.29 o 
   5  -1   8      112.19      124.93      7.95 o 
   6  -1   8       65.81       63.15      4.48 o 
   7  -1   8       45.32       42.89      5.27 o 
  -8   0   8        2.48        3.88      2.19 o 
  -7   0   8       32.86       42.05      7.38 o 
  -6   0   8       80.76       97.97      9.94 o 
  -5   0   8       77.94       81.31      7.94 o 
  -4   0   8      177.23      168.20     10.44 o 
  -3   0   8      399.49      373.69      9.85 o 
  -2   0   8        2.24        2.64      2.47 o 
  -1   0   8        3.41        4.53      0.53 o 
   0   0   8     1435.96     1689.78     20.00 o 
   1   0   8       72.64       89.66      2.80 o 
   2   0   8       58.60       58.56      2.43 o 
   3   0   8      149.60      145.61      2.80 o 
   4   0   8      322.75      318.94      8.82 o 
   5   0   8      163.42      155.91      4.84 o 
   6   0   8        0.11        0.86      1.29 o 
   7   0   8        7.88        9.16      4.10 o 
  -8   1   8       36.17       35.06      6.96 o 
  -7   1   8        0.44        2.41      2.53 o 
  -6   1   8      276.32      297.11     16.51 o 
  -5   1   8        5.76       12.45      2.72 o 
  -4   1   8      131.89      140.52      6.63 o 
  -3   1   8        0.49        1.89      1.48 o 
  -2   1   8      412.61      417.28      9.09 o 
   0   1   8      562.85      720.01      7.61 o 
   1   1   8      823.56      934.38     20.66 o 
   2   1   8       20.27       30.15      1.49 o 
   3   1   8       14.18        9.64      0.66 o 
   4   1   8      217.15      205.90      5.02 o 
   5   1   8       16.53       17.24      1.67 o 
   6   1   8        0.33       -0.20      0.96 o 
   7   1   8       10.32        5.04      2.02 o 
  -8   2   8       79.51       89.47      8.02 o 
  -7   2   8       70.28       77.99      4.95 o 
  -6   2   8       60.37       70.77      7.48 o 
  -5   2   8       26.70       27.54      3.52 o 
  -4   2   8      112.68      116.42      9.45 o 
  -3   2   8       15.30       10.17      1.70 o 
  -2   2   8      570.52      608.20     10.93 o 
  -1   2   8       31.62       30.05      1.29 o 
   0   2   8       33.81       30.96      1.30 o 
   1   2   8      171.53      185.38      3.35 o 
   2   2   8      123.07      136.05      2.85 o 
   3   2   8       26.86       27.47      1.13 o 
   4   2   8       74.10       79.79      3.25 o 
   5   2   8        2.95        0.54      0.94 o 
   6   2   8        0.85        4.45      1.67 o 
   7   2   8       12.04       14.77      3.37 o 
  -8   3   8        0.49        5.05      2.47 o 
  -7   3   8       13.37       15.71      3.33 o 
  -6   3   8       39.91       36.34      3.38 o 
  -5   3   8       32.45       33.46      3.09 o 
  -4   3   8       11.02        8.39      1.75 o 
  -3   3   8       38.09       40.44      2.88 o 
  -2   3   8      200.59      195.30      4.30 o 
  -1   3   8       75.89       96.75      2.60 o 
   0   3   8      149.36      148.74      2.59 o 
   1   3   8        1.81        1.46      0.43 o 
   2   3   8       16.56       20.66      1.26 o 
   3   3   8       22.98       26.31      1.22 o 
   4   3   8       72.08       70.70      3.48 o 
   5   3   8       48.32       52.51      3.13 o 
   6   3   8        3.34        3.26      1.32 o 
   7   3   8        1.61        2.60      8.23 o 
  -8   4   8       27.17       26.89      4.66 o 
  -7   4   8       16.09       17.71      2.97 o 
  -6   4   8      105.21       99.15      6.54 o 
  -5   4   8       91.92       88.55      4.86 o 
  -4   4   8      416.39      431.78      9.74 o 
  -3   4   8       21.03       18.27      1.50 o 
  -2   4   8      375.57      363.23      7.05 o 
  -1   4   8      110.13      119.21      2.94 o 
   0   4   8        2.72        4.95      0.47 o 
   1   4   8       47.02       46.96      1.71 o 
   2   4   8      133.32      124.92      3.15 o 
   3   4   8       58.26       50.53      1.93 o 
   4   4   8       79.81       84.67      3.93 o 
   5   4   8       38.30       38.48      2.85 o 
   6   4   8        1.53        1.17      1.25 o 
  -7   5   8       40.65       48.62      5.93 o 
  -6   5   8       65.39       72.00      5.05 o 
  -5   5   8        3.41        0.89      1.50 o 
  -4   5   8       30.27       30.08      2.88 o 
  -3   5   8        0.15        1.07      1.02 o 
  -2   5   8        5.06        3.26      0.63 o 
  -1   5   8        0.36       -0.04      0.67 o 
   0   5   8        0.59        0.50      0.66 o 
   1   5   8      172.86      172.71      4.23 o 
   2   5   8        9.61       12.73      1.39 o 
   3   5   8        3.07        3.84      0.95 o 
   4   5   8       25.68       25.47      2.39 o 
   5   5   8        0.26        0.17      1.35 o 
   6   5   8        4.83        5.30      1.77 o 
  -7   6   8       54.30       66.41     10.07 o 
  -6   6   8        4.22        1.42      1.87 o 
  -5   6   8       20.89       23.45      4.05 o 
  -4   6   8      320.26      325.46     10.30 o 
  -3   6   8        7.43        3.86      1.22 o 
  -2   6   8       11.98        9.07      1.28 o 
  -1   6   8        4.85        4.38      0.86 o 
   0   6   8       19.32       14.82      1.11 o 
   1   6   8       15.88       11.41      1.19 o 
   2   6   8      140.97      153.95      5.68 o 
   3   6   8       81.31       77.91      3.79 o 
   4   6   8        2.65        2.07      1.16 o 
   5   6   8        5.56        6.61      1.92 o 
  -7   7   8        2.85        7.03      2.68 o 
  -6   7   8        4.33        2.81      2.28 o 
  -5   7   8        6.94       11.56      3.18 o 
  -4   7   8       13.12        9.98      2.75 o 
  -3   7   8        5.14        6.07      1.83 o 
  -2   7   8       50.60       53.81      4.19 o 
  -1   7   8       73.55       86.14      5.01 o 
   0   7   8       22.90       16.02      1.70 o 
   1   7   8       51.15       48.38      2.47 o 
   2   7   8       31.86       36.87      2.31 o 
   3   7   8        2.49        1.06      1.06 o 
   4   7   8       16.70       13.76      2.30 o 
   5   7   8        2.50       -0.35      1.28 o 
  -6   8   8        5.13        9.08      3.76 o 
  -5   8   8        1.42        2.66      2.27 o 
  -4   8   8       16.71       16.59      3.71 o 
  -3   8   8       79.54       79.03      5.43 o 
  -2   8   8      112.13      111.67      6.22 o 
  -1   8   8        7.85        2.34      1.86 o 
   0   8   8        1.24        0.05      0.93 o 
   1   8   8       10.37       13.86      1.82 o 
   2   8   8        0.30       -0.50      1.11 o 
   3   8   8        1.90        0.60      1.65 o 
   4   8   8        0.39        0.25      1.66 o 
  -5   9   8        1.98       -0.32      3.43 o 
  -4   9   8        2.42       -1.11      2.26 o 
  -3   9   8        2.58        2.09      1.74 o 
  -2   9   8        0.01       -1.54      1.54 o 
  -1   9   8        9.32        5.68      1.67 o 
   0   9   8        8.41        9.92      1.73 o 
   1   9   8        9.77       11.33      1.78 o 
   2   9   8        0.04        0.11      1.18 o 
   3   9   8        0.18       -1.39      4.06 o 
   4   9   8        5.53        4.78      3.65 o 
  -5  10   8        0.65        1.50      4.44 o 
  -4  10   8        7.37        1.75      2.20 o 
  -3  10   8        1.14        3.16      3.38 o 
  -2  10   8        9.70       16.73      3.05 o 
  -1  10   8        0.11       -0.19      1.50 o 
   0  10   8        1.42        2.53      1.83 o 
   1  10   8       14.42       15.18      2.07 o 
   2  10   8       10.70       12.89      2.59 o 
  -3  11   8        1.82        4.80      3.51 o 
  -2  11   8        1.24       -0.86      1.50 o 
  -1  11   8        3.89        2.36      1.73 o 
   0  11   8        2.30        2.17      1.51 o 
   1  11   8        0.07       -2.06      2.06 o 
  -2 -13   9        7.31        8.77      2.60 o 
  -1 -13   9       19.43       18.16      2.89 o 
   0 -13   9        2.97        5.77      2.47 o 
   1 -13   9        0.17        0.89      2.84 o 
   2 -13   9        1.34        2.15      2.86 o 
  -4 -12   9        0.69        3.64      1.95 o 
  -3 -12   9        6.34        5.19      2.18 o 
  -2 -12   9       11.30       12.14      2.22 o 
  -1 -12   9        9.65        8.58      1.86 o 
   0 -12   9        1.55       -0.43      1.21 o 
   1 -12   9        0.47       -0.90      1.84 o 
   2 -12   9        1.62        1.50      2.93 o 
   3 -12   9        5.77       -1.05      2.70 o 
   4 -12   9       20.66       22.85      5.48 o 
  -5 -11   9        2.02        3.43      1.98 o 
  -4 -11   9       12.18       13.32      6.09 o 
  -3 -11   9       13.99       15.81      2.67 o 
  -2 -11   9       67.12       76.07      5.06 o 
  -1 -11   9        7.84        8.35      1.90 o 
   0 -11   9       12.26        9.36      1.55 o 
   1 -11   9        0.09       -0.70      1.11 o 
   2 -11   9       13.95       16.01      2.90 o 
   3 -11   9        0.33        2.74      1.74 o 
   4 -11   9        3.27        3.75      1.87 o 
   5 -11   9        1.81        3.86      3.35 o 
  -5 -10   9        0.00       -1.36      1.47 o 
  -4 -10   9        5.38        5.85      1.97 o 
  -3 -10   9       28.60       21.60      3.50 o 
  -2 -10   9        8.48        8.85      1.94 o 
  -1 -10   9        0.19       -0.24      1.21 o 
   0 -10   9       83.12       87.37      4.72 o 
   1 -10   9        4.81        2.92      1.09 o 
   2 -10   9       12.57        9.08      2.33 o 
   3 -10   9        7.73        6.42      1.35 o 
   4 -10   9       31.58       22.67      2.96 o 
   5 -10   9        0.30       -0.17      1.26 o 
  -6  -9   9       12.45       16.53      2.94 o 
  -5  -9   9        0.06       -1.61      1.86 o 
  -4  -9   9       11.85        7.43      2.00 o 
  -3  -9   9       18.98       21.29      2.61 o 
  -2  -9   9        0.03       -1.59      1.59 o 
  -1  -9   9       30.14       35.49      3.10 o 
   0  -9   9       34.83       32.73      2.67 o 
   1  -9   9      480.87      492.66      8.85 o 
   2  -9   9      432.96      420.89     10.03 o 
   3  -9   9       24.08       26.23      2.50 o 
   4  -9   9        0.53       -1.06      1.35 o 
   5  -9   9        1.11        1.88      1.48 o 
   6  -9   9        4.06        3.39      2.50 o 
  -6  -8   9       21.19       24.81      4.39 o 
  -5  -8   9        1.97        3.43      1.73 o 
  -4  -8   9       13.03       18.06      2.54 o 
  -3  -8   9        3.15        2.20      1.33 o 
  -2  -8   9        2.56        2.46      1.22 o 
  -1  -8   9       10.65        9.59      3.31 o 
   0  -8   9       79.51       98.14      5.37 o 
   1  -8   9       59.35       70.42      2.86 o 
   2  -8   9        0.57        4.44      1.01 o 
   3  -8   9       25.35       23.92      2.42 o 
   4  -8   9       41.98       34.65      3.32 o 
   5  -8   9       19.02       19.77      3.29 o 
   6  -8   9        9.99        8.73      3.00 o 
  -7  -7   9        2.85        3.19      1.89 o 
  -6  -7   9        1.40        4.80      1.93 o 
  -5  -7   9        0.15        2.29      1.66 o 
  -4  -7   9       99.87      107.15      5.72 o 
  -3  -7   9       23.30       31.71      3.06 o 
  -2  -7   9        0.28       -0.15      1.01 o 
  -1  -7   9      251.74      271.77     12.19 o 
   0  -7   9      356.45      334.55      6.61 o 
   1  -7   9      148.36      157.02      3.80 o 
   2  -7   9      234.82      228.50      6.72 o 
   3  -7   9        9.70        8.99      1.39 o 
   4  -7   9       18.19       23.92      2.67 o 
   5  -7   9        0.73       -1.35      1.76 o 
   6  -7   9        4.93        3.77      2.13 o 
  -7  -6   9        6.70        9.88      2.34 o 
  -6  -6   9        8.23       10.03      2.49 o 
  -5  -6   9       50.29       47.64      3.93 o 
  -4  -6   9        3.17       10.02      2.37 o 
  -3  -6   9       60.48       53.74      3.62 o 
  -2  -6   9       12.99        9.54      2.17 o 
  -1  -6   9       18.84       24.02      2.28 o 
   0  -6   9       98.02       85.35      4.04 o 
   1  -6   9      203.90      225.66      4.32 o 
   2  -6   9        0.90        0.86      1.15 o 
   3  -6   9      251.68      233.82      6.28 o 
   4  -6   9       69.42       65.24      5.12 o 
   5  -6   9       34.23       37.85      3.41 o 
   6  -6   9       37.46       42.18      5.52 o 
   7  -6   9        8.44       17.02      3.91 o 
  -8  -5   9        1.89        1.19      1.80 o 
  -7  -5   9        0.04        0.66      2.70 o 
  -6  -5   9        4.68        2.63      1.57 o 
  -5  -5   9        1.30        1.16      1.32 o 
  -4  -5   9      216.44      216.03      7.30 o 
  -3  -5   9       51.57       42.56      2.37 o 
  -2  -5   9      213.97      230.62      8.84 o 
  -1  -5   9       14.65       12.64      1.19 o 
   0  -5   9      168.72      164.91      4.09 o 
   1  -5   9      170.33      157.06      4.12 o 
   2  -5   9       44.55       41.09      2.24 o 
   3  -5   9       16.84       15.88      2.18 o 
   4  -5   9       12.63       18.15      2.17 o 
   5  -5   9      194.88      206.40      7.38 o 
   6  -5   9       12.87       10.24      3.17 o 
   7  -5   9        3.52        1.48      2.51 o 
  -8  -4   9        2.36        1.54      2.01 o 
  -7  -4   9       28.91       29.53      4.39 o 
  -6  -4   9        0.14        0.27      2.37 o 
  -5  -4   9      186.91      174.23      6.87 o 
  -4  -4   9        0.00       -0.24      0.87 o 
  -3  -4   9       15.77       16.53      1.55 o 
  -2  -4   9      162.43      168.69      5.41 o 
  -1  -4   9      677.25      691.19     10.83 o 
   0  -4   9      654.82      653.84      7.28 o 
   1  -4   9       30.71       33.95      2.00 o 
   2  -4   9       16.96       21.36      1.82 o 
   3  -4   9        0.35        1.34      0.87 o 
   4  -4   9        3.44        2.67      1.08 o 
   5  -4   9       34.40       36.84      4.75 o 
   6  -4   9        0.11        3.62      5.09 o 
   7  -4   9        0.07        2.56      3.00 o 
  -8  -3   9        0.01        1.37      1.91 o 
  -7  -3   9       73.96       71.04      6.66 o 
  -6  -3   9        0.65        0.90      1.69 o 
  -5  -3   9       11.64       14.05      1.59 o 
  -4  -3   9       75.56       62.31      2.78 o 
  -3  -3   9       15.29       19.49      1.79 o 
  -2  -3   9        2.86        2.47      0.95 o 
  -1  -3   9     1194.45     1249.14     11.70 o 
   1  -3   9      495.34      520.60     18.05 o 
   2  -3   9        0.05        2.47      0.54 o 
   3  -3   9        0.19       -0.37      0.64 o 
   4  -3   9        8.29        6.38      0.64 o 
   5  -3   9       38.62       44.99      3.85 o 
   6  -3   9       37.09       29.44      4.65 o 
   7  -3   9       50.18       52.27      8.81 o 
  -8  -2   9        0.20        0.71      2.40 o 
  -7  -2   9        9.47       13.94      3.63 o 
  -6  -2   9       26.81       24.11      3.63 o 
  -5  -2   9        2.45        0.43      0.87 o 
  -4  -2   9       47.11       41.90      2.65 o 
  -3  -2   9       97.09      119.61      4.18 o 
  -2  -2   9     2454.21     2306.76     17.36 o 
  -1  -2   9        1.62        1.33      0.56 o 
   0  -2   9      563.50      570.03      9.51 o 
   1  -2   9        2.77        4.70      0.49 o 
   2  -2   9       71.19       66.59      2.15 o 
   3  -2   9       42.04       32.58      1.31 o 
   4  -2   9      145.40      139.59      4.24 o 
   5  -2   9       73.50       72.66      5.91 o 
   6  -2   9        0.03       -2.02      2.38 o 
   7  -2   9        9.58        7.71      3.55 o 
  -8  -1   9        7.92       11.30      3.31 o 
  -7  -1   9       15.17       19.15      3.86 o 
  -6  -1   9      106.05      100.35      7.08 o 
  -5  -1   9      767.04      776.58     18.85 o 
  -4  -1   9      223.88      198.15      5.80 o 
  -3  -1   9        2.13        2.47      1.15 o 
  -2  -1   9        5.63        7.65      1.92 o 
  -1  -1   9      241.50      266.02      4.29 o 
   0  -1   9       79.05      104.14      2.80 o 
   1  -1   9      306.87      318.11      7.51 o 
   2  -1   9       60.00       54.54      2.69 o 
   3  -1   9        5.79        4.20      0.65 o 
   4  -1   9      339.20      312.31      6.75 o 
   5  -1   9        8.03       12.01      1.70 o 
   6  -1   9        1.14        1.39      1.36 o 
   7  -1   9        1.17       -1.16      2.05 o 
  -8   0   9       18.49       12.27      3.20 o 
  -7   0   9        2.93        4.30      2.35 o 
  -6   0   9       37.39       34.09      6.18 o 
  -5   0   9        1.54       11.12      4.08 o 
  -4   0   9       19.66       18.09      3.59 o 
  -3   0   9       29.40       29.37      3.87 o 
  -2   0   9       12.16       10.42      1.51 o 
  -1   0   9      263.04      251.74     10.12 o 
   0   0   9      243.13      255.11      5.03 o 
   1   0   9       26.42       30.94      1.80 o 
   2   0   9       10.58        7.77      0.89 o 
   3   0   9        0.42        0.33      0.61 o 
   4   0   9       14.66        9.99      1.28 o 
   5   0   9      243.12      250.85      6.04 o 
   6   0   9       15.25       13.28      2.11 o 
   7   0   9        1.24        0.03      1.48 o 
  -8   1   9       30.92       33.17      6.86 o 
  -7   1   9        0.46        4.66      3.89 o 
  -6   1   9        1.26        4.93      3.72 o 
  -5   1   9       71.97       85.64      6.08 o 
  -4   1   9       58.84       66.09      6.59 o 
  -3   1   9       81.71       92.17      5.05 o 
  -2   1   9      348.32      348.34      8.65 o 
  -1   1   9       85.71       99.33      2.50 o 
   0   1   9       54.43       64.72      2.21 o 
   1   1   9       17.54       27.28      1.80 o 
   2   1   9      202.10      208.43      3.94 o 
   3   1   9      123.28      120.62      3.66 o 
   4   1   9      119.14      128.47      4.08 o 
   5   1   9        5.61        4.20      0.89 o 
   6   1   9        0.03       -1.57      1.57 o 
   7   1   9        0.65        1.60      1.79 o 
  -8   2   9        1.29        2.84      5.33 o 
  -7   2   9       30.31       38.70      5.07 o 
  -6   2   9       37.75       41.43      4.81 o 
  -5   2   9       29.00       28.76      3.64 o 
  -4   2   9        4.87        2.59      2.50 o 
  -3   2   9      190.48      191.17      7.26 o 
  -2   2   9      291.87      330.37      8.52 o 
  -1   2   9      546.98      575.94      9.50 o 
   0   2   9       29.25       29.39      1.68 o 
   1   2   9        9.35       20.98      1.34 o 
   2   2   9       41.15       46.07      1.57 o 
   3   2   9       39.20       33.99      1.28 o 
   4   2   9        5.22        3.23      0.89 o 
   5   2   9      117.08      114.69      4.56 o 
   6   2   9        1.14       -0.26      2.07 o 
   7   2   9        2.40       -0.48      2.73 o 
  -8   3   9        7.43        5.25      2.07 o 
  -7   3   9       16.78       16.83      3.43 o 
  -6   3   9       59.35       55.71      4.23 o 
  -5   3   9        1.64        1.96      2.06 o 
  -4   3   9      462.42      473.90     13.68 o 
  -3   3   9        8.82        3.46      1.40 o 
  -2   3   9      312.18      337.72      8.92 o 
  -1   3   9      268.98      265.71      4.45 o 
   0   3   9        0.69        0.19      0.47 o 
   1   3   9        3.31        7.86      0.69 o 
   2   3   9      125.89      128.11      3.30 o 
   3   3   9      193.94      200.41      3.82 o 
   4   3   9       11.93       11.63      1.54 o 
   5   3   9       56.46       54.48      3.31 o 
   6   3   9       12.66       15.17      2.45 o 
  -8   4   9        2.15        5.11      5.04 o 
  -7   4   9       34.71       31.10      3.65 o 
  -6   4   9      102.94      106.52      5.77 o 
  -5   4   9        0.02        1.14      1.42 o 
  -4   4   9        0.10        1.92      1.46 o 
  -3   4   9      356.60      348.87     11.49 o 
  -2   4   9      446.10      419.22      9.58 o 
  -1   4   9       83.62       76.89      2.36 o 
   0   4   9      148.27      147.38      3.32 o 
   1   4   9       74.01       67.19      2.07 o 
   2   4   9       17.05       13.75      1.14 o 
   3   4   9       46.41       37.31      2.00 o 
   4   4   9       39.37       35.37      2.68 o 
   5   4   9        0.15       -0.45      1.04 o 
   6   4   9        0.00       -0.37      1.43 o 
  -7   5   9       63.58       66.88      8.49 o 
  -6   5   9       54.25       58.08      3.93 o 
  -5   5   9       87.75       81.47      4.82 o 
  -4   5   9      507.21      526.39     11.14 o 
  -3   5   9        0.05       -1.07      1.17 o 
  -2   5   9       34.71       27.84      1.59 o 
  -1   5   9        0.23        0.09      0.53 o 
   0   5   9       85.20       81.86      2.28 o 
   1   5   9       49.14       43.11      1.94 o 
   2   5   9        3.33        1.80      1.24 o 
   3   5   9      251.14      253.58      6.33 o 
   4   5   9       17.88       11.91      2.00 o 
   5   5   9        7.20        6.87      1.66 o 
   6   5   9        3.08        6.74      2.62 o 
  -7   6   9        1.37        3.14      6.88 o 
  -6   6   9       34.28       32.00      5.69 o 
  -5   6   9        0.04        2.84      1.53 o 
  -4   6   9        3.41        4.03      1.64 o 
  -3   6   9        1.53       -1.19      1.35 o 
  -2   6   9        2.53        3.73      1.34 o 
  -1   6   9       10.94        8.72      1.21 o 
   0   6   9      495.96      507.12     12.65 o 
   1   6   9      130.40      123.30      3.91 o 
   2   6   9       68.02       53.20      2.61 o 
   3   6   9        3.46        1.70      1.10 o 
   4   6   9       33.92       39.36      3.09 o 
   5   6   9        5.22        1.40      1.83 o 
  -6   7   9       41.43       45.79      5.93 o 
  -5   7   9        1.74        1.48      3.32 o 
  -4   7   9       33.78       38.69      5.12 o 
  -3   7   9      105.54      100.49      8.07 o 
  -2   7   9        4.58        5.18      1.96 o 
  -1   7   9       12.81        7.43      2.80 o 
   0   7   9       13.22       15.75      1.79 o 
   1   7   9        5.78        2.63      0.96 o 
   2   7   9       10.32        9.14      1.55 o 
   3   7   9        0.41       -0.44      1.06 o 
   4   7   9        3.05        3.25      2.52 o 
   5   7   9       11.28       21.32      3.79 o 
  -6   8   9       32.00       45.08      6.06 o 
  -5   8   9        0.30        4.36      2.85 o 
  -4   8   9       44.13       52.69      5.83 o 
  -3   8   9        1.08        6.36      2.38 o 
  -2   8   9       10.26       12.97      2.27 o 
  -1   8   9        1.93       -1.48      1.84 o 
   0   8   9       16.15       16.51      2.04 o 
   1   8   9        9.92        9.12      1.59 o 
   2   8   9        1.19        1.03      1.07 o 
   3   8   9        3.72        8.02      3.80 o 
   4   8   9        1.72       -3.31      3.31 o 
  -5   9   9       20.18       24.90      4.70 o 
  -4   9   9        0.75        2.89      2.17 o 
  -3   9   9        1.04        0.80      1.49 o 
  -2   9   9        0.45       -0.36      1.45 o 
  -1   9   9        1.31        0.04      1.51 o 
   0   9   9        0.46        1.54      1.32 o 
   1   9   9        6.35        8.23      1.60 o 
   2   9   9        0.82        3.57      2.74 o 
   3   9   9        0.83        1.49      2.63 o 
  -4  10   9        6.37        2.30      2.15 o 
  -3  10   9        8.96        5.84      2.24 o 
  -2  10   9        1.60        4.02      1.83 o 
  -1  10   9        2.36        2.56      1.75 o 
   0  10   9        0.05        1.79      1.33 o 
   1  10   9       14.22       21.40      3.72 o 
   2  10   9        3.86       11.06      4.49 o 
  -2  11   9        1.73        1.33      1.82 o 
  -1  11   9        0.32        2.13      1.75 o 
   0  11   9        2.44        2.06      1.52 o 
  -2 -13  10        2.40        1.14      1.67 o 
  -1 -13  10        0.21        1.82      4.31 o 
   0 -13  10        2.62        2.03      4.53 o 
   1 -13  10        6.97       14.66      4.97 o 
   2 -13  10        0.11       -2.89      2.91 o 
  -4 -12  10        0.99        1.05      1.40 o 
  -3 -12  10        0.56        0.31      1.53 o 
  -2 -12  10       10.01       14.20      2.44 o 
  -1 -12  10        4.65        5.25      1.55 o 
   0 -12  10        0.04        0.33      1.32 o 
   1 -12  10       16.35       25.96      3.78 o 
   2 -12  10        2.94        4.80      2.89 o 
   3 -12  10        3.22        4.83      3.36 o 
  -5 -11  10        0.21       -0.05      1.53 o 
  -4 -11  10        3.38        4.99      2.16 o 
  -3 -11  10       18.57       24.44      5.36 o 
  -2 -11  10        0.31        0.02      1.43 o 
  -1 -11  10       57.06       62.12      4.39 o 
   0 -11  10        5.49        4.33      1.01 o 
   1 -11  10        2.33        2.16      1.22 o 
   2 -11  10        7.52        4.37      1.80 o 
   3 -11  10       11.84       10.94      3.00 o 
   4 -11  10        5.01        6.36      1.87 o 
  -5 -10  10        0.07        0.17      1.68 o 
  -4 -10  10       26.18       26.55      3.43 o 
  -3 -10  10        0.48       -0.46      1.53 o 
  -2 -10  10        1.06        0.51      1.28 o 
  -1 -10  10        2.07        0.80      1.15 o 
   0 -10  10        0.10       -0.08      1.12 o 
   1 -10  10       34.82       24.57      2.54 o 
   2 -10  10        7.10        6.31      2.00 o 
   3 -10  10       20.04       22.69      2.56 o 
   4 -10  10        8.29        8.22      1.92 o 
   5 -10  10        5.12        4.07      2.02 o 
  -6  -9  10        0.07       -0.71      1.84 o 
  -5  -9  10        0.19        0.56      1.92 o 
  -4  -9  10       39.18       38.96      3.91 o 
  -3  -9  10       78.79       81.67      5.28 o 
  -2  -9  10        0.74       -1.49      1.49 o 
  -1  -9  10      156.52      156.11      5.50 o 
   0  -9  10       12.26       12.26      1.59 o 
   1  -9  10        0.25        0.55      1.08 o 
   2  -9  10        1.64        1.21      1.07 o 
   3  -9  10       55.58       41.45      3.26 o 
   4  -9  10        0.02       -0.19      1.36 o 
   5  -9  10        6.75        7.90      3.80 o 
  -6  -8  10        0.04        0.94      1.62 o 
  -5  -8  10        0.71        0.90      1.89 o 
  -4  -8  10        4.54        3.44      1.59 o 
  -3  -8  10       89.77       95.26      5.34 o 
  -2  -8  10       12.75       12.37      2.66 o 
  -1  -8  10       65.55       65.44      4.15 o 
   0  -8  10      911.28      925.79     11.68 o 
   1  -8  10      176.59      173.64      4.30 o 
   2  -8  10       43.56       43.79      3.22 o 
   3  -8  10       12.63       15.32      2.11 o 
   4  -8  10       57.47       70.57      4.94 o 
   5  -8  10        2.59       -0.59      3.45 o 
   6  -8  10        4.16        9.97      3.11 o 
  -7  -7  10        0.54        4.14      1.58 o 
  -6  -7  10        2.29        0.75      1.88 o 
  -5  -7  10       64.75       63.45      4.78 o 
  -4  -7  10        0.61        1.13      1.64 o 
  -3  -7  10        1.14       -1.42      2.22 o 
  -2  -7  10       46.28       49.10      3.48 o 
  -1  -7  10       41.85       42.49      3.29 o 
   0  -7  10        5.07        3.93      1.59 o 
   1  -7  10      136.58      138.58      3.77 o 
   2  -7  10        3.07        1.45      1.19 o 
   3  -7  10        7.61        8.10      1.36 o 
   4  -7  10       16.74       17.98      2.41 o 
   5  -7  10        1.56        1.68      1.70 o 
   6  -7  10        1.15        1.15      2.33 o 
  -7  -6  10        0.07        0.15      2.07 o 
  -6  -6  10       46.27       39.92      3.90 o 
  -5  -6  10       21.71       19.48      3.15 o 
  -4  -6  10        3.70        5.02      1.38 o 
  -3  -6  10       59.53       63.54      3.98 o 
  -2  -6  10        2.63        1.56      1.08 o 
  -1  -6  10       12.77       14.63      1.53 o 
   0  -6  10       58.99       64.33      3.09 o 
   1  -6  10       43.49       42.13      1.67 o 
   2  -6  10       85.98       89.00      4.01 o 
   3  -6  10       88.37       90.02      6.89 o 
   4  -6  10        6.91        2.15      1.61 o 
   5  -6  10       12.60       15.05      3.07 o 
   6  -6  10        0.42        0.30      3.41 o 
  -7  -5  10        6.32        6.16      1.89 o 
  -6  -5  10        0.47       -1.35      1.35 o 
  -5  -5  10      103.63       93.59      5.29 o 
  -4  -5  10        0.15       -0.39      1.23 o 
  -3  -5  10        1.49       -0.29      0.84 o 
  -2  -5  10      338.46      319.53      7.69 o 
  -1  -5  10       15.19       16.39      2.13 o 
   0  -5  10      272.05      294.41      5.57 o 
   1  -5  10        6.99        7.09      0.95 o 
   2  -5  10       82.51       76.55      3.73 o 
   3  -5  10       22.27       20.37      1.99 o 
   4  -5  10        9.68        8.94      1.68 o 
   5  -5  10        1.19        5.11      2.36 o 
   6  -5  10       16.43       15.66      3.66 o 
   7  -5  10        0.13       -1.96      2.49 o 
  -8  -4  10        9.22        9.95      3.30 o 
  -7  -4  10        5.11        5.44      2.57 o 
  -6  -4  10       34.41       31.91      4.44 o 
  -5  -4  10        4.77        2.22      1.34 o 
  -4  -4  10       53.07       52.09      2.71 o 
  -3  -4  10       63.09       62.75      2.97 o 
  -2  -4  10        4.37        6.05      1.27 o 
  -1  -4  10       31.01       36.49      1.86 o 
   0  -4  10       57.46       69.03      2.47 o 
   1  -4  10        6.42        5.51      1.16 o 
   2  -4  10      303.65      320.91      6.79 o 
   3  -4  10       34.01       36.41      2.88 o 
   4  -4  10        7.36        4.95      1.09 o 
   5  -4  10        5.99        5.72      2.82 o 
   6  -4  10        1.41        3.82      3.58 o 
   7  -4  10       54.80       63.00      7.18 o 
  -8  -3  10        0.17        0.66      1.95 o 
  -7  -3  10       18.03       25.41      9.55 o 
  -6  -3  10        4.50        6.96      2.41 o 
  -5  -3  10       42.70       47.98      3.33 o 
  -4  -3  10        2.67        1.63      0.95 o 
  -3  -3  10       14.12        6.91      1.68 o 
  -2  -3  10       63.92       38.10      2.86 o 
  -1  -3  10      461.48      483.77      9.74 o 
   0  -3  10      110.80      123.95      2.75 o 
   1  -3  10     1005.73      972.79      8.05 o 
   2  -3  10       86.23       96.19      4.00 o 
   3  -3  10      559.98      540.32     12.03 o 
   4  -3  10        2.02        0.53      1.23 o 
   5  -3  10        1.98        1.44      1.49 o 
   6  -3  10       61.85       62.39      6.64 o 
   7  -3  10        0.45        3.33      2.26 o 
  -8  -2  10        1.01        1.98      2.19 o 
  -7  -2  10        1.09        3.08      2.77 o 
  -6  -2  10        0.54        0.12      2.03 o 
  -5  -2  10      326.14      312.84      8.78 o 
  -4  -2  10      109.55      110.58      4.44 o 
  -3  -2  10        0.65        2.16      1.52 o 
  -2  -2  10      882.89      877.66     12.84 o 
  -1  -2  10       59.16       51.90      1.94 o 
   0  -2  10      245.04      256.78      7.17 o 
   1  -2  10      395.77      369.00      5.06 o 
   2  -2  10       39.60       38.93      1.75 o 
   3  -2  10        7.38        6.05      0.68 o 
   4  -2  10      228.02      221.58      4.48 o 
   5  -2  10        0.24        1.10      1.45 o 
   6  -2  10        0.52        0.00      1.45 o 
   7  -2  10        9.65        5.47      3.89 o 
  -8  -1  10       27.39       27.06      4.71 o 
  -7  -1  10       18.05       27.43      6.01 o 
  -6  -1  10       75.97       70.66      5.95 o 
  -5  -1  10      746.52      742.89     19.66 o 
  -4  -1  10       22.17       26.12      2.34 o 
  -3  -1  10        0.78        3.45      1.10 o 
  -2  -1  10       11.87        9.94      1.97 o 
  -1  -1  10      305.64      289.97      4.75 o 
   0  -1  10        6.70        2.25      0.63 o 
   1  -1  10        0.48        0.83      0.27 o 
   2  -1  10        4.17        5.34      1.12 o 
   3  -1  10      217.91      203.78      3.96 o 
   4  -1  10      120.03      126.23      4.38 o 
   5  -1  10      160.92      152.47      6.86 o 
   6  -1  10        2.38        0.84      2.41 o 
   7  -1  10        1.07        0.59      3.51 o 
  -8   0  10       37.43       41.07      5.62 o 
  -7   0  10        6.41        9.29      3.57 o 
  -6   0  10        6.66        9.46      4.20 o 
  -5   0  10      531.79      515.34     20.99 o 
  -4   0  10        0.32        0.19      1.80 o 
  -3   0  10       31.15       30.28      4.38 o 
  -2   0  10       89.00       87.71      4.80 o 
  -1   0  10        0.01        1.46      0.82 o 
   0   0  10      425.17      483.41      6.39 o 
   1   0  10      554.82      664.17      8.41 o 
   2   0  10      604.32      620.58      8.92 o 
   3   0  10       12.18       14.20      1.05 o 
   4   0  10       74.91       66.39      2.95 o 
   5   0  10       20.00       17.09      1.73 o 
   6   0  10       19.62       26.87      2.66 o 
   7   0  10       22.03       21.38      5.98 o 
  -8   1  10       10.46       15.02      5.33 o 
  -7   1  10       61.21       83.16     10.13 o 
  -6   1  10       38.35       45.10      6.78 o 
  -5   1  10      155.19      180.49      8.68 o 
  -4   1  10        2.34        2.89      2.16 o 
  -3   1  10        0.01        0.20      1.47 o 
  -2   1  10      421.86      422.32     10.06 o 
  -1   1  10      817.23      919.91     28.39 o 
   0   1  10      121.01      102.39      2.87 o 
   1   1  10       12.76       12.94      1.17 o 
   2   1  10       22.63       30.50      1.58 o 
   3   1  10        3.29        0.88      0.69 o 
   4   1  10        0.91        0.84      0.78 o 
   5   1  10       78.33       84.41      3.68 o 
   6   1  10        7.30        7.92      2.51 o 
   7   1  10        0.12       -2.07      4.16 o 
  -8   2  10        0.36        8.77      3.83 o 
  -7   2  10       37.93       41.36      7.72 o 
  -6   2  10       12.24       15.47      3.04 o 
  -5   2  10        4.90        3.75      2.47 o 
  -4   2  10      366.29      381.66     11.58 o 
  -3   2  10        8.43       18.10      2.62 o 
  -2   2  10      195.05      186.63      8.26 o 
   0   2  10      167.43      184.09      4.60 o 
   1   2  10      138.56      142.34      4.02 o 
   2   2  10        5.89        5.43      0.74 o 
   3   2  10      261.12      288.43      6.02 o 
   4   2  10       11.69       13.29      1.72 o 
   5   2  10        8.90        8.76      1.53 o 
   6   2  10       45.68       53.74      8.99 o 
  -8   3  10        0.08       -2.53      2.53 o 
  -7   3  10       78.36       80.66      5.92 o 
  -6   3  10       24.78       25.76      3.12 o 
  -5   3  10       32.60       35.20      3.40 o 
  -4   3  10      115.56      132.77      5.80 o 
  -3   3  10      127.42      112.65      7.21 o 
  -2   3  10      133.56      118.65      3.81 o 
  -1   3  10        0.03        0.00      0.51 o 
   0   3  10      152.75      147.15      3.87 o 
   1   3  10        5.88        3.66      0.56 o 
   2   3  10        3.25        2.17      0.69 o 
   3   3  10       52.84       57.33      2.89 o 
   4   3  10       35.54       29.39      2.20 o 
   5   3  10        0.60        0.59      0.95 o 
   6   3  10        0.41        2.54      2.54 o 
  -7   4  10       33.03       25.15      3.21 o 
  -6   4  10       48.53       46.08      4.70 o 
  -5   4  10        1.52        3.68      1.54 o 
  -4   4  10      283.95      294.80     10.12 o 
  -3   4  10        0.23       -0.27      1.53 o 
  -2   4  10       81.30       85.22      3.03 o 
  -1   4  10       62.95       56.59      2.33 o 
   0   4  10       13.95       14.69      1.24 o 
   1   4  10       23.41       22.73      1.37 o 
   2   4  10       85.95       84.26      2.68 o 
   3   4  10       51.41       42.26      3.00 o 
   4   4  10        0.02       -0.95      0.95 o 
   5   4  10        5.23       10.78      2.53 o 
   6   4  10       24.46       29.33      4.29 o 
  -7   5  10        4.39        5.14      3.68 o 
  -6   5  10       32.45       28.71      4.04 o 
  -5   5  10        6.00       10.18      2.04 o 
  -4   5  10        0.06        1.65      2.18 o 
  -3   5  10       14.55       12.28      1.83 o 
  -2   5  10       54.29       49.82      3.33 o 
  -1   5  10       66.36       66.66      3.03 o 
   0   5  10       85.32       71.90      2.70 o 
   1   5  10       33.41       40.21      1.94 o 
   2   5  10       77.67       77.08      2.74 o 
   3   5  10        4.30        4.10      1.33 o 
   4   5  10       27.23       26.25      2.94 o 
   5   5  10        0.89       -1.08      1.83 o 
  -7   6  10        0.93        4.86      3.36 o 
  -6   6  10       30.90       33.24      8.27 o 
  -5   6  10        1.84        1.62      1.46 o 
  -4   6  10       22.40       24.53      3.13 o 
  -3   6  10       77.59       75.05      4.29 o 
  -2   6  10        0.61        1.43      1.94 o 
  -1   6  10      207.09      213.05      7.74 o 
   0   6  10      100.87       93.69      3.80 o 
   1   6  10       24.37       24.12      1.86 o 
   2   6  10        1.07        4.25      0.86 o 
   3   6  10       20.59       18.20      3.07 o 
   4   6  10        2.53        2.07      2.16 o 
   5   6  10        0.19       -0.59      1.81 o 
  -6   7  10       50.65       57.56      8.09 o 
  -5   7  10        3.46        3.19      2.60 o 
  -4   7  10        1.45        1.24      2.24 o 
  -3   7  10       12.28       15.39      2.61 o 
  -2   7  10      210.18      224.09      8.54 o 
  -1   7  10        0.28        0.14      1.80 o 
   0   7  10        0.55       -0.12      1.65 o 
   1   7  10        7.31        4.07      1.04 o 
   2   7  10        0.93       -1.06      1.92 o 
   3   7  10        0.41        2.43      2.29 o 
   4   7  10        0.47        2.03      2.13 o 
  -6   8  10        0.02        5.42      2.89 o 
  -5   8  10       44.58       49.76      6.16 o 
  -4   8  10       35.71       38.43      5.41 o 
  -3   8  10       36.61       42.20      4.27 o 
  -2   8  10        1.41        0.83      1.52 o 
  -1   8  10        0.40       -0.47      2.94 o 
   0   8  10        0.03       -0.91      1.58 o 
   1   8  10        5.89        5.86      1.60 o 
   2   8  10        0.01        1.01      2.69 o 
   3   8  10        5.61        5.36      4.20 o 
  -5   9  10        3.13        0.67      2.35 o 
  -4   9  10        0.03       -0.59      2.26 o 
  -3   9  10       12.77        9.94      2.72 o 
  -2   9  10        4.14        3.49      1.65 o 
  -1   9  10        4.54        2.55      1.27 o 
   0   9  10        1.24        3.25      1.38 o 
   1   9  10        0.83        1.73      2.01 o 
   2   9  10        0.65       -1.34      2.13 o 
  -3  10  10        1.43        2.66      1.84 o 
  -2  10  10        4.39        7.04      1.99 o 
  -1  10  10        6.25       13.36      2.71 o 
   0  10  10        3.95        4.95      1.75 o 
   1  10  10        4.17        1.11      2.39 o 
  -2 -13  11        0.01        1.57      2.06 o 
  -1 -13  11        3.07        3.21      2.08 o 
   0 -13  11       19.79       29.41      4.51 o 
   1 -13  11        8.62       10.18      2.65 o 
   2 -13  11        0.21       -0.74      1.56 o 
  -3 -12  11        1.30        3.41      1.28 o 
  -2 -12  11       43.58       47.99      3.83 o 
  -1 -12  11       16.04       11.13      2.24 o 
   0 -12  11        0.24       -0.53      1.17 o 
   1 -12  11       41.16       44.03      4.05 o 
   2 -12  11       32.37       28.32      3.16 o 
   3 -12  11        0.31        0.12      2.46 o 
  -4 -11  11        2.60        0.16      1.60 o 
  -3 -11  11        0.04        5.11      2.08 o 
  -2 -11  11        3.12        4.32      1.43 o 
  -1 -11  11        0.70        0.21      1.08 o 
   0 -11  11        3.16        2.19      1.12 o 
   1 -11  11       15.34       12.46      2.03 o 
   2 -11  11       19.62       16.72      2.46 o 
   3 -11  11       11.56       12.38      2.72 o 
   4 -11  11        1.88        3.88      1.62 o 
  -5 -10  11        8.11        6.53      2.71 o 
  -4 -10  11        0.27       -1.96      2.60 o 
  -3 -10  11       21.61       25.69      3.22 o 
  -2 -10  11        4.61        4.76      2.14 o 
  -1 -10  11       30.93       28.56      2.56 o 
   0 -10  11       14.27       13.20      2.04 o 
   1 -10  11       16.60       13.62      2.04 o 
   2 -10  11        6.08        5.54      1.44 o 
   3 -10  11        1.86       -0.15      1.14 o 
   4 -10  11       25.38       25.36      3.13 o 
   5 -10  11        1.70        4.38      3.46 o 
  -6  -9  11        0.04       -1.17      1.72 o 
  -5  -9  11        2.62        4.07      1.92 o 
  -4  -9  11        3.19        6.04      1.98 o 
  -3  -9  11        0.78        1.60      2.26 o 
  -2  -9  11       48.10       49.74      4.11 o 
  -1  -9  11      255.12      296.47      9.27 o 
   0  -9  11       96.74       94.64      4.03 o 
   1  -9  11       17.26       16.89      3.65 o 
   2  -9  11       19.37       15.34      2.02 o 
   3  -9  11      215.83      230.06     12.26 o 
   4  -9  11        0.00       -1.54      1.54 o 
   5  -9  11        1.67       -2.53      2.66 o 
  -6  -8  11        4.39        4.26      2.77 o 
  -5  -8  11       41.66       45.12      4.25 o 
  -4  -8  11        0.11        3.41      1.64 o 
  -3  -8  11        0.00       -1.41      1.41 o 
  -2  -8  11      110.79      123.07      5.99 o 
  -1  -8  11       16.36       18.76      2.56 o 
   0  -8  11      154.45      163.32      4.99 o 
   1  -8  11       39.87       33.42      3.32 o 
   2  -8  11      114.99      130.73      5.61 o 
   3  -8  11       47.96       42.43      3.16 o 
   4  -8  11       20.79       21.71      2.74 o 
   5  -8  11       38.80       42.13      5.46 o 
   6  -8  11        2.77       -1.32      1.96 o 
  -7  -7  11        0.34        1.50      1.48 o 
  -6  -7  11        9.16        5.92      2.01 o 
  -5  -7  11       14.13        9.94      2.24 o 
  -4  -7  11        0.77       -0.34      1.74 o 
  -3  -7  11      102.73      108.03      5.54 o 
  -2  -7  11       91.61       90.67      4.86 o 
  -1  -7  11      547.73      598.09     11.88 o 
   0  -7  11      145.53      134.54      5.51 o 
   1  -7  11       34.00       32.62      1.74 o 
   2  -7  11       13.68        9.51      1.80 o 
   3  -7  11       25.83       38.46      2.86 o 
   4  -7  11       60.13       57.75      5.87 o 
   5  -7  11       10.61        4.99      2.42 o 
   6  -7  11        2.68       -0.36      1.80 o 
  -7  -6  11       11.40       12.54      2.91 o 
  -6  -6  11       10.05        6.61      2.29 o 
  -5  -6  11        2.73        2.78      2.58 o 
  -4  -6  11       29.20       21.90      2.59 o 
  -3  -6  11        3.97        2.68      1.21 o 
  -2  -6  11      131.76      122.82      4.43 o 
  -1  -6  11        0.70        1.31      0.88 o 
   0  -6  11        4.74        3.38      0.87 o 
   1  -6  11        5.76        5.70      1.13 o 
   2  -6  11        0.00       -0.37      0.88 o 
   3  -6  11       60.38       49.75      9.14 o 
   4  -6  11      110.73       98.89      7.42 o 
   5  -6  11       40.03       43.60      5.24 o 
   6  -6  11        0.09       -0.40      1.62 o 
  -7  -5  11        0.01        2.35      2.24 o 
  -6  -5  11       29.26       29.66      3.22 o 
  -5  -5  11        2.18        1.26      1.34 o 
  -4  -5  11       53.46       59.36      3.09 o 
  -3  -5  11      217.63      201.23      7.65 o 
  -2  -5  11        0.40        1.39      1.11 o 
  -1  -5  11        7.63        7.23      1.10 o 
   0  -5  11       29.93       23.89      1.73 o 
   1  -5  11      131.21      126.10      4.43 o 
   2  -5  11        4.51        1.84      0.82 o 
   3  -5  11      228.40      218.77      8.27 o 
   4  -5  11        0.13        0.90      1.71 o 
   5  -5  11        1.13        2.18      1.72 o 
   6  -5  11        0.63        1.23      4.54 o 
  -7  -4  11       24.04       23.30      5.12 o 
  -6  -4  11        1.28        0.09      2.45 o 
  -5  -4  11       67.48       61.83      7.17 o 
  -4  -4  11        0.41       -0.62      0.74 o 
  -3  -4  11      340.45      327.48      8.22 o 
  -2  -4  11      276.74      268.93     10.33 o 
  -1  -4  11      494.61      510.22      6.86 o 
   0  -4  11       29.01       36.20      1.64 o 
   1  -4  11        0.73        1.05      1.12 o 
   2  -4  11        7.67        9.11      1.20 o 
   3  -4  11      142.64      139.78      4.47 o 
   4  -4  11        3.27        3.91      1.64 o 
   5  -4  11        1.38        1.68      2.07 o 
   6  -4  11        0.21        0.49      2.01 o 
  -8  -3  11        1.26       -0.30      1.88 o 
  -7  -3  11        2.99        3.23      2.17 o 
  -6  -3  11        0.11        3.76      2.39 o 
  -5  -3  11       49.27       49.02      3.01 o 
  -4  -3  11        2.33        0.34      1.40 o 
  -3  -3  11      110.62      104.55      4.34 o 
  -2  -3  11       45.54       53.51      3.07 o 
  -1  -3  11      492.44      481.82      6.67 o 
   0  -3  11       63.60       78.99      2.61 o 
   1  -3  11      184.33      213.12      4.55 o 
   2  -3  11        0.05        0.60      0.74 o 
   3  -3  11      339.75      352.37     13.03 o 
   4  -3  11        0.23       -0.07      1.69 o 
   5  -3  11      140.44      142.50      6.94 o 
   6  -3  11        0.18       -2.55      2.55 o 
   7  -3  11       10.99       13.51      5.57 o 
  -8  -2  11        8.07        4.33      2.47 o 
  -7  -2  11       14.66       23.66      4.23 o 
  -6  -2  11        8.77        8.11      2.48 o 
  -5  -2  11      573.83      508.22     10.24 o 
  -4  -2  11       65.12       64.26      3.57 o 
  -3  -2  11      149.78      155.71      7.98 o 
  -2  -2  11      450.27      460.51      8.31 o 
  -1  -2  11      122.06      119.68      3.26 o 
   0  -2  11       26.92       26.88      1.59 o 
   1  -2  11      135.98      118.23      4.70 o 
   2  -2  11       21.29       17.82      1.75 o 
   3  -2  11       43.71       40.51      1.92 o 
   4  -2  11       48.21       35.31      2.40 o 
   5  -2  11       79.83       79.27      5.15 o 
   6  -2  11       14.95       17.93      2.65 o 
   7  -2  11        0.57       -2.07      2.21 o 
  -8  -1  11       53.18       51.26      6.12 o 
  -7  -1  11       48.11       45.41      5.59 o 
  -6  -1  11       12.95       15.42      3.17 o 
  -5  -1  11        7.39       14.59      2.24 o 
  -4  -1  11        3.12        3.63      1.01 o 
  -3  -1  11      109.73      123.86      4.64 o 
  -2  -1  11        1.55        2.50      1.19 o 
  -1  -1  11        0.83        0.83      0.33 o 
   0  -1  11       17.86       28.93      1.65 o 
   1  -1  11      225.64      265.39      5.18 o 
   2  -1  11      435.61      440.51     14.73 o 
   3  -1  11        7.65        9.45      1.23 o 
   4  -1  11       75.32       69.83      3.35 o 
   5  -1  11        0.00        0.46      0.96 o 
   6  -1  11       20.78       24.57      3.90 o 
  -8   0  11        0.18        3.76      2.67 o 
  -7   0  11       95.71      101.09      9.76 o 
  -6   0  11        0.01        1.64      2.42 o 
  -5   0  11      227.29      217.37     13.98 o 
  -4   0  11      188.58      200.49     11.97 o 
  -3   0  11        3.94        6.09      2.00 o 
  -2   0  11      420.99      429.21      8.86 o 
  -1   0  11        0.88        2.04      0.88 o 
   0   0  11       84.29       91.42      2.97 o 
   1   0  11       74.94       83.53      3.90 o 
   2   0  11      144.95      126.95      3.92 o 
   3   0  11      721.28      733.74     11.33 o 
   4   0  11      225.77      221.11      5.42 o 
   5   0  11       46.53       41.14      3.09 o 
   6   0  11        7.95        5.95      4.93 o 
  -8   1  11        8.15       15.20      3.54 o 
  -7   1  11       15.08       15.60      5.53 o 
  -6   1  11        9.81       13.84      4.36 o 
  -5   1  11       80.24       84.03      6.24 o 
  -4   1  11       28.43       23.18      7.12 o 
  -3   1  11       45.84       42.42      3.87 o 
  -2   1  11        0.04        3.19      1.15 o 
  -1   1  11       44.93       57.57      3.64 o 
   0   1  11      493.23      554.48     10.20 o 
   1   1  11        1.99        3.59      0.93 o 
   2   1  11       20.14       20.74      1.33 o 
   3   1  11       44.67       52.81      2.56 o 
   4   1  11        1.63        0.83      0.93 o 
   5   1  11        0.05       -0.24      2.46 o 
   6   1  11        7.84        1.46      2.67 o 
  -8   2  11       21.78       25.64      6.31 o 
  -7   2  11       38.50       46.16      7.78 o 
  -6   2  11        0.13       -0.88      2.53 o 
  -5   2  11       37.79       42.42      4.46 o 
  -4   2  11      134.87      137.45      7.09 o 
  -3   2  11        0.01        0.40      1.22 o 
  -2   2  11        2.04        1.06      0.96 o 
  -1   2  11      107.04       95.43      3.63 o 
   0   2  11       65.65       59.77      2.30 o 
   1   2  11       21.04       21.04      1.15 o 
   2   2  11       40.94       42.38      1.97 o 
   3   2  11      427.31      449.35      7.63 o 
   4   2  11       27.20       21.68      1.88 o 
   5   2  11        0.50        0.57      1.13 o 
   6   2  11        6.92       -1.73      2.76 o 
  -7   3  11        5.90        7.48      2.12 o 
  -6   3  11       34.30       32.40      3.38 o 
  -5   3  11       63.15       66.09      4.52 o 
  -4   3  11       21.29       21.35      2.57 o 
  -3   3  11       29.37       26.27      2.67 o 
  -2   3  11       12.14        6.93      1.18 o 
  -1   3  11       41.27       49.00      2.10 o 
   0   3  11       79.08       71.39      2.87 o 
   1   3  11      198.75      185.64      3.60 o 
   2   3  11       12.79        6.41      1.03 o 
   3   3  11       65.92       58.93      2.91 o 
   4   3  11       27.33       28.62      2.61 o 
   5   3  11        2.21        1.73      1.13 o 
   6   3  11       18.99       19.38      5.83 o 
  -7   4  11        0.02       -0.70      2.38 o 
  -6   4  11       33.23       34.78      4.96 o 
  -5   4  11       85.24       85.71      6.93 o 
  -4   4  11        0.00       -0.56      1.12 o 
  -3   4  11       76.37       84.14      4.46 o 
  -2   4  11       29.00       26.41      2.13 o 
  -1   4  11       41.37       42.92      2.11 o 
   0   4  11       19.97       20.89      1.91 o 
   1   4  11        0.05        0.71      0.61 o 
   2   4  11        4.99        4.17      0.82 o 
   3   4  11        0.88       -0.53      1.02 o 
   4   4  11        0.11       -1.15      1.15 o 
   5   4  11        6.83        5.52      1.88 o 
  -7   5  11       18.03       23.56      4.52 o 
  -6   5  11       73.85       74.48      8.82 o 
  -5   5  11        7.90        9.06      3.90 o 
  -4   5  11        2.02        2.73      1.27 o 
  -3   5  11        0.81       -0.13      1.28 o 
  -2   5  11       35.55       35.04      2.47 o 
  -1   5  11      164.81      156.97      7.03 o 
   0   5  11       11.26       11.02      1.14 o 
   1   5  11      117.44      105.24      3.12 o 
   2   5  11        6.63        5.24      1.25 o 
   3   5  11        7.57        7.34      1.61 o 
   4   5  11        7.15        5.99      1.77 o 
   5   5  11        0.05        1.31      1.48 o 
  -6   6  11       33.49       32.15      3.88 o 
  -5   6  11        2.56        1.32      2.68 o 
  -4   6  11        0.64        5.16      2.07 o 
  -3   6  11        1.23        0.55      1.46 o 
  -2   6  11       87.08      100.79      5.05 o 
  -1   6  11       48.24       50.85      4.00 o 
   0   6  11       88.27       83.61      6.91 o 
   1   6  11        7.38        4.10      1.15 o 
   2   6  11        0.32       -1.72      3.69 o 
   3   6  11        0.91        2.88      1.64 o 
   4   6  11        0.02       -1.21      1.48 o 
  -6   7  11       11.77       18.58      4.31 o 
  -5   7  11       15.62       10.06      3.12 o 
  -4   7  11        0.48        2.60      2.63 o 
  -3   7  11        5.40        3.90      1.76 o 
  -2   7  11        0.95        3.40      1.86 o 
  -1   7  11       32.17       31.29      3.23 o 
   0   7  11        9.83        6.22      1.62 o 
   1   7  11        7.03        5.12      1.44 o 
   2   7  11        5.81        0.58      2.31 o 
   3   7  11       18.96       19.77      4.80 o 
   4   7  11        4.88        3.48      2.84 o 
  -5   8  11        8.19        6.99      3.89 o 
  -4   8  11       35.82       39.49      5.42 o 
  -3   8  11        2.24        4.57      2.77 o 
  -2   8  11        2.45        3.95      1.63 o 
  -1   8  11       17.15       16.74      4.30 o 
   0   8  11        0.32       -0.84      1.28 o 
   1   8  11        1.71        0.16      1.87 o 
   2   8  11        0.08        3.54      3.44 o 
   3   8  11        0.43        0.38      2.54 o 
  -4   9  11        0.00       -0.03      3.08 o 
  -3   9  11       20.12       20.50      3.21 o 
  -2   9  11        0.11        0.55      1.65 o 
  -1   9  11        3.37        9.84      2.46 o 
   0   9  11        0.83        0.70      1.24 o 
   1   9  11        1.75        4.92      3.01 o 
   2   9  11        5.00       17.19      5.72 o 
  -2  10  11        0.15        2.46      2.70 o 
  -1  10  11       10.02       12.11      2.61 o 
   0  10  11        2.95       -0.53      5.77 o 
  -1 -13  12        0.07        0.34      1.63 o 
   0 -13  12        1.67        3.05      1.62 o 
   1 -13  12        0.01        1.04      1.46 o 
  -3 -12  12       10.53       13.16      2.72 o 
  -2 -12  12        4.26        1.76      1.37 o 
  -1 -12  12       19.91       19.69      2.85 o 
   0 -12  12        1.87        0.62      1.28 o 
   1 -12  12        9.85       12.38      2.41 o 
   2 -12  12        5.11        6.07      1.81 o 
   3 -12  12        0.39        0.54      1.59 o 
  -4 -11  12        7.23        7.67      1.86 o 
  -3 -11  12       63.94       85.16      6.02 o 
  -2 -11  12        0.67        0.41      1.38 o 
  -1 -11  12        5.54        5.01      1.48 o 
   0 -11  12        0.16       -0.41      1.03 o 
   1 -11  12        0.86        1.07      2.02 o 
   2 -11  12        3.91        1.39      1.18 o 
   3 -11  12        5.61        5.36      2.21 o 
   4 -11  12        7.45        6.40      4.80 o 
  -5 -10  12        0.45       -0.19      1.48 o 
  -4 -10  12        1.76        2.26      2.03 o 
  -3 -10  12        3.68        1.40      1.41 o 
  -2 -10  12       13.05        6.99      2.67 o 
  -1 -10  12       71.58       70.66      3.97 o 
   0 -10  12       44.58       44.33      3.79 o 
   1 -10  12       27.20       27.10      2.89 o 
   2 -10  12        7.25       10.60      2.48 o 
   3 -10  12        8.94        8.50      2.37 o 
   4 -10  12        0.98        0.13      1.70 o 
  -6  -9  12        1.65        1.19      1.74 o 
  -5  -9  12        9.02        4.39      1.66 o 
  -4  -9  12        2.38        3.01      1.77 o 
  -3  -9  12       70.50       89.58      5.68 o 
  -2  -9  12        4.38        4.87      1.70 o 
  -1  -9  12       34.08       40.45      3.77 o 
   0  -9  12       54.78       63.95      4.31 o 
   1  -9  12       66.48       62.66      4.19 o 
   2  -9  12        0.13        0.34      1.17 o 
   3  -9  12       14.03       16.16      5.71 o 
   4  -9  12        0.27       -0.99      2.02 o 
   5  -9  12       39.79       41.80      5.54 o 
  -6  -8  12        0.01       -1.76      1.76 o 
  -5  -8  12       37.61       36.94      3.99 o 
  -4  -8  12       18.32       17.24      2.47 o 
  -3  -8  12       71.06       70.96      4.81 o 
  -2  -8  12       94.43       94.64      5.45 o 
  -1  -8  12      194.22      201.38      7.45 o 
   0  -8  12      301.90      305.43      6.75 o 
   1  -8  12       23.13       20.07      2.02 o 
   2  -8  12       77.42       80.10      4.60 o 
   3  -8  12       78.41       78.35      4.34 o 
   4  -8  12       19.22       21.92      7.39 o 
   5  -8  12        3.90        6.30      2.92 o 
  -7  -7  12        9.21        6.40      3.52 o 
  -6  -7  12        4.55        6.61      2.09 o 
  -5  -7  12       25.77       34.26      4.44 o 
  -4  -7  12        0.30        1.33      1.42 o 
  -3  -7  12       31.91       25.53      2.81 o 
  -2  -7  12       63.76       56.67      3.96 o 
  -1  -7  12       79.97       91.49      4.80 o 
   0  -7  12       26.97       25.68      2.54 o 
   1  -7  12        2.99        0.80      1.06 o 
   2  -7  12       57.06       47.91      3.36 o 
   3  -7  12        8.10        9.57      2.61 o 
   4  -7  12        4.50        4.87      2.80 o 
   5  -7  12       30.71       43.07      9.26 o 
   6  -7  12        5.87        9.17      2.69 o 
  -7  -6  12        6.67        8.35      4.46 o 
  -6  -6  12        0.93       -1.18      1.43 o 
  -5  -6  12       38.27       31.76      3.36 o 
  -4  -6  12        0.73        0.53      1.18 o 
  -3  -6  12       86.96       78.14      4.29 o 
  -2  -6  12      163.94      159.86      6.14 o 
  -1  -6  12       53.10       58.86      3.49 o 
   0  -6  12      105.71      105.02      4.05 o 
   1  -6  12       22.32       23.18      1.99 o 
   2  -6  12        0.30       -0.25      1.05 o 
   3  -6  12      120.88      124.61      5.17 o 
   4  -6  12       32.12       39.57      5.32 o 
   5  -6  12       19.96       22.87      4.73 o 
   6  -6  12        0.33        1.04      6.10 o 
  -7  -5  12       12.54        8.26      2.98 o 
  -6  -5  12        6.09        4.58      1.90 o 
  -5  -5  12        1.68       -0.19      1.49 o 
  -4  -5  12        2.59        2.07      1.31 o 
  -3  -5  12        1.75        1.87      0.89 o 
  -2  -5  12       91.25       88.51      4.28 o 
  -1  -5  12       78.24       82.43      3.48 o 
   0  -5  12       11.99       10.66      1.19 o 
   1  -5  12       25.41       25.44      3.61 o 
   2  -5  12       34.63       48.46      2.96 o 
   3  -5  12       15.04       12.60      2.78 o 
   4  -5  12       20.84       20.95      2.81 o 
   5  -5  12        0.24       -0.45      2.27 o 
   6  -5  12        0.70       -1.56      3.71 o 
  -7  -4  12        5.21        7.44      7.17 o 
  -6  -4  12       17.03       18.29      3.31 o 
  -5  -4  12       27.64       26.62      3.73 o 
  -4  -4  12        0.50       -0.24      0.88 o 
  -3  -4  12       36.31       34.92      2.75 o 
  -2  -4  12       18.81       17.03      2.00 o 
  -1  -4  12      121.09      134.16      3.93 o 
   0  -4  12       92.81       88.03      2.64 o 
   1  -4  12        0.78        0.19      0.24 o 
   2  -4  12      139.05      130.14      4.17 o 
   3  -4  12       70.34       76.12      5.74 o 
   4  -4  12       62.42       58.39      4.48 o 
   5  -4  12       71.24       60.85      4.65 o 
   6  -4  12        1.30        5.46      2.77 o 
  -7  -3  12       30.18       17.85      8.60 o 
  -6  -3  12        2.00        0.51      1.58 o 
  -5  -3  12        0.20        0.52      1.14 o 
  -4  -3  12       46.40       43.94      3.10 o 
  -3  -3  12      350.13      312.29     13.25 o 
  -2  -3  12        8.18        5.79      1.25 o 
  -1  -3  12      218.76      208.27      4.43 o 
   0  -3  12       40.32       36.37      1.60 o 
   1  -3  12       79.00       88.84      2.03 o 
   2  -3  12       29.85       32.77      2.51 o 
   3  -3  12       12.96       14.60      2.81 o 
   4  -3  12       86.86       84.56      5.24 o 
   5  -3  12       38.41       36.97      3.82 o 
   6  -3  12       14.73       15.38      3.54 o 
  -8  -2  12        5.76        4.42      2.86 o 
  -7  -2  12       79.12       68.25      6.80 o 
  -6  -2  12        3.36        3.13      3.20 o 
  -5  -2  12       16.83       18.87      2.64 o 
  -4  -2  12      308.81      274.51      7.53 o 
  -3  -2  12       77.18       78.68      4.02 o 
  -2  -2  12       99.58      110.38      4.96 o 
  -1  -2  12       11.62        9.04      1.07 o 
   0  -2  12        0.02        0.86      0.66 o 
   1  -2  12       31.83       27.78      2.02 o 
   2  -2  12      443.75      403.99      8.85 o 
   3  -2  12        0.12        1.54      3.16 o 
   4  -2  12        0.04       -1.57      1.57 o 
   5  -2  12        0.28       -0.37      1.50 o 
   6  -2  12        0.85        1.12      1.22 o 
  -8  -1  12        9.81        0.37      2.40 o 
  -7  -1  12      240.45      214.13     11.40 o 
  -6  -1  12        5.25        4.74      2.69 o 
  -5  -1  12        0.45        2.57      1.14 o 
  -4  -1  12       54.53       55.21      4.02 o 
  -3  -1  12        5.23        7.67      1.37 o 
  -2  -1  12       31.31       29.37      2.14 o 
  -1  -1  12        9.90       13.74      1.65 o 
   0  -1  12      220.48      257.98      5.83 o 
   1  -1  12       55.48       76.41      3.66 o 
   2  -1  12      221.54      214.61      4.97 o 
   3  -1  12      366.79      360.79      6.28 o 
   4  -1  12       13.23       13.06      1.76 o 
   5  -1  12        0.06       -1.12      1.40 o 
   6  -1  12       21.67       29.03      3.46 o 
  -8   0  12        8.28        8.27      2.87 o 
  -7   0  12       92.73       99.54      7.92 o 
  -6   0  12       30.83       24.87      3.74 o 
  -5   0  12       80.78       75.30      4.35 o 
  -4   0  12        4.86        4.96      1.76 o 
  -3   0  12      338.18      302.63      8.73 o 
  -2   0  12        0.41        1.52      0.74 o 
  -1   0  12      140.04      169.64      7.19 o 
   0   0  12      178.89      211.82      5.28 o 
   1   0  12       31.39       37.75      2.86 o 
   2   0  12       54.78       49.61      2.60 o 
   3   0  12       20.75       30.62      2.90 o 
   4   0  12       70.50       78.83      5.05 o 
   5   0  12       19.09       19.53      2.67 o 
   6   0  12        0.19       -0.07      2.67 o 
  -8   1  12        7.89       13.01      4.13 o 
  -7   1  12       48.22       71.89      9.69 o 
  -6   1  12       17.29       27.18      5.78 o 
  -5   1  12       23.48       24.48      5.31 o 
  -4   1  12        7.98        6.54      1.92 o 
  -3   1  12      495.85      562.81     13.24 o 
  -2   1  12        0.81        3.27      1.36 o 
  -1   1  12        0.68        0.23      1.02 o 
   0   1  12      241.32      254.56      5.21 o 
   1   1  12       15.90       12.75      1.48 o 
   2   1  12      303.00      315.55      5.08 o 
   3   1  12      100.26      102.16      3.89 o 
   4   1  12        1.70        2.63      1.08 o 
   5   1  12        1.83        1.32      1.27 o 
   6   1  12        8.86        4.44      2.77 o 
  -7   2  12        0.45        4.19      2.75 o 
  -6   2  12       33.06       36.55      4.62 o 
  -5   2  12       12.77       16.21      3.01 o 
  -4   2  12       26.63       27.55      3.32 o 
  -3   2  12       56.85       50.84      4.24 o 
  -2   2  12       11.34        9.13      1.22 o 
  -1   2  12        5.65        5.09      1.14 o 
   0   2  12       13.14       14.00      1.20 o 
   1   2  12       73.72       76.82      2.64 o 
   2   2  12       14.51        8.98      1.87 o 
   3   2  12       22.14       19.86      2.20 o 
   4   2  12        5.35        3.77      1.31 o 
   5   2  12        0.31        1.20      1.63 o 
   6   2  12        0.32       -3.30      3.30 o 
  -7   3  12        7.92       11.20      2.49 o 
  -6   3  12       22.20       16.85      3.35 o 
  -5   3  12       26.13       27.33      2.97 o 
  -4   3  12        0.16        1.17      1.41 o 
  -3   3  12      317.46      334.41      8.83 o 
  -2   3  12        2.16        2.49      1.46 o 
  -1   3  12        8.07        8.53      1.30 o 
   0   3  12       12.14       11.93      1.49 o 
   1   3  12        2.84        2.02      0.99 o 
   2   3  12        6.33        7.34      1.36 o 
   3   3  12        5.69        5.60      1.43 o 
   4   3  12        2.57        1.29      1.12 o 
   5   3  12        3.78        0.72      1.83 o 
  -7   4  12        0.75        0.35      2.03 o 
  -6   4  12       86.63       94.33      8.09 o 
  -5   4  12        7.84        8.96      1.94 o 
  -4   4  12       83.50       88.71      5.02 o 
  -3   4  12        2.27        0.06      1.18 o 
  -2   4  12       57.64       45.65      2.85 o 
  -1   4  12        3.01        2.09      1.08 o 
   0   4  12       18.14       23.34      2.06 o 
   1   4  12      114.14      113.29      4.00 o 
   2   4  12        9.38        8.83      1.55 o 
   3   4  12        0.18       -0.74      1.14 o 
   4   4  12       15.97       23.96      2.93 o 
   5   4  12        3.29        1.01      1.57 o 
  -7   5  12        0.75        0.35      2.73 o 
  -6   5  12       29.56       29.92      4.47 o 
  -5   5  12        0.68        0.21      1.58 o 
  -4   5  12        8.14        6.04      3.64 o 
  -3   5  12        2.46       -0.30      1.83 o 
  -2   5  12      169.99      181.33      5.57 o 
  -1   5  12       14.19        9.44      1.38 o 
   0   5  12       50.13       48.26      2.70 o 
   1   5  12      105.04      102.81      5.87 o 
   2   5  12       74.92       69.23      5.74 o 
   3   5  12        2.83        2.09      1.31 o 
   4   5  12        0.38        5.13      1.68 o 
  -6   6  12       26.24       27.46      5.59 o 
  -5   6  12        8.74        8.66      2.41 o 
  -4   6  12       33.53       40.13      4.94 o 
  -3   6  12        7.49        7.13      2.52 o 
  -2   6  12      143.94      153.45      7.92 o 
  -1   6  12        1.50        4.43      1.78 o 
   0   6  12       35.78       37.43      3.21 o 
   1   6  12       29.59       35.17      4.10 o 
   2   6  12        0.79        6.14      3.20 o 
   3   6  12        0.03        1.20      1.90 o 
   4   6  12        0.78        1.50      1.34 o 
  -5   7  12       25.26       32.84      5.20 o 
  -4   7  12       47.03       58.71      6.31 o 
  -3   7  12       23.08       31.09      4.67 o 
  -2   7  12       44.07       53.75      4.42 o 
  -1   7  12        0.06       -1.66      1.66 o 
   0   7  12        0.90        1.46      1.51 o 
   1   7  12        1.66        1.88      1.78 o 
   2   7  12        0.02       -1.29      2.26 o 
   3   7  12        4.91        8.85      3.73 o 
  -5   8  12        7.20        9.32      3.48 o 
  -4   8  12        7.71       13.46      3.65 o 
  -3   8  12        0.43        0.26      1.97 o 
  -2   8  12        1.15        1.79      1.57 o 
  -1   8  12        6.07        5.22      1.55 o 
   0   8  12        1.70        0.20      1.76 o 
   1   8  12        3.66        2.46      3.07 o 
   2   8  12        1.49        2.73      2.80 o 
  -3   9  12        0.96       -1.00      1.60 o 
  -2   9  12        0.71        1.59      1.34 o 
  -1   9  12        1.68        3.84      1.81 o 
   0   9  12        0.43       -3.57      4.54 o 
   1   9  12        1.87        2.72      3.29 o 
  -3 -12  13       40.53       46.90      4.01 o 
  -2 -12  13       13.00       12.90      2.53 o 
  -1 -12  13        8.33       10.17      2.28 o 
   0 -12  13        8.69       11.06      1.99 o 
   1 -12  13        0.07        0.99      1.09 o 
   2 -12  13       22.33       26.84      3.14 o 
  -4 -11  13        1.28        1.71      1.97 o 
  -3 -11  13        2.39        4.74      1.85 o 
  -2 -11  13       24.09       27.63      3.97 o 
  -1 -11  13       11.35       11.72      2.25 o 
   0 -11  13        5.37        3.52      1.17 o 
   1 -11  13        1.02        1.34      1.09 o 
   2 -11  13       14.32       18.11      2.56 o 
   3 -11  13       26.14       22.74      5.40 o 
  -5 -10  13        2.04        0.44      1.79 o 
  -4 -10  13       17.80       17.02      2.92 o 
  -3 -10  13       58.93       68.62      5.40 o 
  -2 -10  13       32.65       42.87      4.11 o 
  -1 -10  13        0.16       -1.89      1.89 o 
   0 -10  13        3.91        5.48      1.76 o 
   1 -10  13        0.03        0.57      1.15 o 
   2 -10  13       22.28       28.65      3.19 o 
   3 -10  13       18.97       15.93      4.92 o 
   4 -10  13       19.30       22.04      3.99 o 
  -5  -9  13        1.87        1.40      1.83 o 
  -4  -9  13        2.19        1.67      2.01 o 
  -3  -9  13      121.08      122.99      6.81 o 
  -2  -9  13       65.37       66.98      4.79 o 
  -1  -9  13       13.82       14.49      2.25 o 
   0  -9  13       23.39       20.63      2.55 o 
   1  -9  13       72.74       78.90      4.75 o 
   2  -9  13        1.18        0.36      1.34 o 
   3  -9  13        6.48       13.72      4.99 o 
   4  -9  13       22.21       18.31      3.42 o 
   5  -9  13        1.47        0.97      2.04 o 
  -6  -8  13        0.96        1.55      1.51 o 
  -5  -8  13        1.87        3.06      3.33 o 
  -4  -8  13        3.10        2.28      1.62 o 
  -3  -8  13        0.18        0.32      1.44 o 
  -2  -8  13       91.28       92.43      5.39 o 
  -1  -8  13       24.88       22.81      2.64 o 
   0  -8  13       67.25       68.02      4.31 o 
   1  -8  13        3.26        2.90      1.19 o 
   2  -8  13       19.20       22.44      2.53 o 
   3  -8  13        1.98        2.96      2.78 o 
   4  -8  13        7.19        5.89      4.26 o 
   5  -8  13        5.24       10.89      3.09 o 
  -6  -7  13        1.42        0.83      1.50 o 
  -5  -7  13       57.68       62.33      4.90 o 
  -4  -7  13       14.61        9.67      1.92 o 
  -3  -7  13       68.47       65.69      4.50 o 
  -2  -7  13       74.72       69.05      3.69 o 
  -1  -7  13      109.02      110.04      4.58 o 
   0  -7  13        1.94       -0.91      0.94 o 
   1  -7  13        5.59        6.63      1.12 o 
   2  -7  13        0.52        4.70      1.96 o 
   3  -7  13        5.73        6.25      3.37 o 
   4  -7  13        5.39        9.77      2.78 o 
   5  -7  13       26.21       26.15      4.46 o 
  -7  -6  13        1.01        6.78      2.91 o 
  -6  -6  13        0.06        1.13      1.40 o 
  -5  -6  13        0.90        0.54      1.42 o 
  -4  -6  13       23.10       19.48      1.99 o 
  -3  -6  13       16.75       19.80      2.02 o 
  -2  -6  13        6.43        4.81      1.22 o 
  -1  -6  13        3.68        3.46      1.27 o 
   0  -6  13       27.92       26.08      2.08 o 
   1  -6  13        0.01        0.31      0.99 o 
   2  -6  13       43.86       42.38      3.08 o 
   3  -6  13        0.59       -0.44      2.58 o 
   4  -6  13       25.03       18.88      3.84 o 
   5  -6  13       17.44       27.43      4.71 o 
   6  -6  13        0.10        1.19      1.87 o 
  -7  -5  13        1.02       -0.59      1.87 o 
  -6  -5  13        7.29        4.60      4.00 o 
  -5  -5  13       33.60       31.24      4.04 o 
  -4  -5  13       14.87       15.37      1.81 o 
  -3  -5  13       10.46       12.93      1.57 o 
  -2  -5  13      308.10      292.34      7.75 o 
  -1  -5  13        0.21        0.83      1.11 o 
   0  -5  13       82.39       85.54      3.10 o 
   1  -5  13       97.45      100.76      4.40 o 
   2  -5  13       20.32       20.85      1.97 o 
   3  -5  13        2.65        1.75      2.09 o 
   4  -5  13       15.92       15.30      2.45 o 
   5  -5  13        6.35       12.16      3.40 o 
   6  -5  13       10.39       14.36      3.71 o 
  -7  -4  13       13.95       16.80      3.74 o 
  -6  -4  13        5.87        6.37      2.13 o 
  -5  -4  13       11.55       11.93      3.20 o 
  -4  -4  13        0.92        1.80      1.03 o 
  -3  -4  13        1.05        4.00      1.36 o 
  -2  -4  13        8.11       10.65      1.59 o 
  -1  -4  13       31.74       39.69      2.20 o 
   0  -4  13      180.17      187.07      4.45 o 
   1  -4  13       35.15       28.93      1.80 o 
   2  -4  13       17.70       14.79      2.78 o 
   3  -4  13       10.18        2.28      1.63 o 
   4  -4  13       25.53       22.50      2.76 o 
   5  -4  13       32.49       37.85      3.90 o 
   6  -4  13        0.00       -0.84      2.15 o 
  -7  -3  13        8.95        4.50      6.33 o 
  -6  -3  13        2.33        0.35      1.79 o 
  -5  -3  13       17.54       19.13      2.26 o 
  -4  -3  13       31.67       37.09      2.91 o 
  -3  -3  13       67.56       84.44      6.12 o 
  -2  -3  13       23.42       21.31      2.07 o 
  -1  -3  13        0.81        0.36      0.54 o 
   0  -3  13       83.10       74.63      2.31 o 
   1  -3  13       29.31       28.16      1.11 o 
   2  -3  13       26.35       27.42      3.62 o 
   3  -3  13       86.67       73.20      5.74 o 
   4  -3  13       93.56       97.13      7.18 o 
   5  -3  13       25.08       23.07      3.24 o 
   6  -3  13        2.93        1.72      1.83 o 
  -7  -2  13      185.85      174.97     10.39 o 
  -6  -2  13        2.32        3.10      1.61 o 
  -5  -2  13       62.05       53.54      3.70 o 
  -4  -2  13       71.75       60.87      3.79 o 
  -3  -2  13       35.77       37.49      2.81 o 
  -2  -2  13        4.88        6.90      1.15 o 
  -1  -2  13       63.61       60.23      2.56 o 
   0  -2  13        2.18        2.47      1.01 o 
   1  -2  13      109.03      107.53      5.00 o 
   2  -2  13      129.70      145.66     10.86 o 
   3  -2  13      173.29      169.22      6.43 o 
   4  -2  13       43.71       43.73      3.91 o 
   5  -2  13        5.63        1.97      2.36 o 
   6  -2  13        7.39        8.87      2.29 o 
  -7  -1  13        0.47        7.98      4.38 o 
  -6  -1  13        3.62        2.02      2.07 o 
  -5  -1  13       51.94       58.00      4.36 o 
  -4  -1  13       20.42       14.50      1.96 o 
  -3  -1  13       28.64       27.01      2.79 o 
  -2  -1  13       16.21       16.52      1.63 o 
  -1  -1  13      136.18      140.88      6.79 o 
   0  -1  13      276.77      303.06     12.48 o 
   1  -1  13       17.64       26.73      3.23 o 
   2  -1  13       28.78       30.51      2.40 o 
   3  -1  13        0.02       -0.31      1.25 o 
   4  -1  13       12.31       12.50      2.30 o 
   5  -1  13       24.44       27.70      3.26 o 
   6  -1  13        0.05        0.37      1.24 o 
  -7   0  13      178.22      180.34     10.49 o 
  -6   0  13        7.68        5.68      2.14 o 
  -5   0  13        1.24        2.43      1.11 o 
  -4   0  13       22.80       16.89      2.20 o 
  -3   0  13      270.62      259.70      6.99 o 
  -2   0  13       19.74       23.70      1.88 o 
  -1   0  13        9.10       12.20      2.37 o 
   0   0  13      485.98      591.31     14.36 o 
   1   0  13      317.34      362.05      7.86 o 
   2   0  13      390.39      412.66      8.25 o 
   3   0  13      335.02      357.68      7.09 o 
   4   0  13       29.38       30.31      3.30 o 
   5   0  13        3.75        1.40      1.57 o 
   6   0  13        5.94       13.00      3.73 o 
  -7   1  13       16.87       30.28      4.88 o 
  -6   1  13        4.60        4.13      2.94 o 
  -5   1  13       20.44       20.57      4.67 o 
  -4   1  13       25.00       27.33      3.76 o 
  -3   1  13       16.24       17.01      5.44 o 
  -2   1  13       38.22       30.60      1.63 o 
  -1   1  13        6.31        6.72      1.38 o 
   0   1  13       54.21       64.33      2.66 o 
   1   1  13        5.03        3.77      1.25 o 
   2   1  13      127.83      142.25      6.35 o 
   3   1  13       49.60       49.06      2.83 o 
   4   1  13       23.40       25.12      3.05 o 
   5   1  13        4.34        6.92      1.79 o 
  -7   2  13       27.15       33.48      4.67 o 
  -6   2  13        0.30        0.25      2.19 o 
  -5   2  13        9.61        9.96      2.33 o 
  -4   2  13       13.14       12.02      2.39 o 
  -3   2  13       80.72       87.60      5.49 o 
  -2   2  13       18.02       13.41      1.95 o 
  -1   2  13       12.71       13.27      1.88 o 
   0   2  13        4.55        3.20      0.96 o 
   1   2  13       80.58       79.73      3.97 o 
   2   2  13        2.60        0.28      1.01 o 
   3   2  13        1.09        4.69      1.36 o 
   4   2  13       34.80       35.24      3.65 o 
   5   2  13        0.15        0.84      1.73 o 
  -7   3  13        5.35        6.48      3.10 o 
  -6   3  13       32.69       35.46      3.67 o 
  -5   3  13        0.10        0.38      1.39 o 
  -4   3  13      192.30      187.46      9.62 o 
  -3   3  13       28.30       27.44      2.87 o 
  -2   3  13        2.73        2.12      1.22 o 
  -1   3  13       78.82       75.17      3.57 o 
   0   3  13       12.22       10.51      1.38 o 
   1   3  13       44.07       39.16      2.66 o 
   2   3  13       49.45       37.68      2.85 o 
   3   3  13        0.20        0.07      1.04 o 
   4   3  13       14.84       12.28      1.87 o 
   5   3  13        0.98        2.48      2.40 o 
  -7   4  13       16.93       11.58      3.24 o 
  -6   4  13       17.51       11.77      3.14 o 
  -5   4  13        6.69       10.37      2.22 o 
  -4   4  13        1.79        3.27      1.61 o 
  -3   4  13        8.73        7.88      1.60 o 
  -2   4  13       36.12       32.24      2.74 o 
  -1   4  13       15.40       20.54      2.05 o 
   0   4  13        1.82        0.78      0.72 o 
   1   4  13        0.00       -1.09      1.09 o 
   2   4  13        3.92        5.00      1.14 o 
   3   4  13        0.03       -0.54      1.06 o 
   4   4  13        3.00        3.71      1.52 o 
  -6   5  13        4.88        3.69      2.17 o 
  -5   5  13        1.95        1.97      1.94 o 
  -4   5  13       13.15       10.78      2.61 o 
  -3   5  13        3.15        2.14      2.35 o 
  -2   5  13        3.86        2.12      2.02 o 
  -1   5  13       82.87       82.56      4.95 o 
   0   5  13       28.77       26.24      2.42 o 
   1   5  13        9.08       11.03      2.29 o 
   2   5  13        3.39        1.25      1.39 o 
   3   5  13        0.32        0.00      1.28 o 
   4   5  13        4.33        7.91      1.92 o 
  -6   6  13        1.44        1.94      1.96 o 
  -5   6  13        4.08        5.69      2.19 o 
  -4   6  13       41.30       45.39      5.36 o 
  -3   6  13       64.97       78.43      6.69 o 
  -2   6  13       30.10       32.58      3.53 o 
  -1   6  13        4.92       11.97      2.12 o 
   0   6  13       13.48       10.65      4.74 o 
   1   6  13        0.25       -0.26      1.31 o 
   2   6  13        0.61        3.84      2.69 o 
   3   6  13        6.87        8.20      2.47 o 
  -5   7  13        2.98        5.53      9.81 o 
  -4   7  13       28.41       33.53      5.06 o 
  -3   7  13        5.35        6.34      2.20 o 
  -2   7  13        1.31        3.52      1.64 o 
  -1   7  13        8.96        3.56      2.61 o 
   0   7  13        6.53        6.08      2.50 o 
   1   7  13        3.73       -2.58      3.18 o 
   2   7  13        0.00        0.01      2.00 o 
   3   7  13        1.40        0.28      1.90 o 
  -4   8  13        5.27        8.93      3.13 o 
  -3   8  13        0.05        2.06      1.82 o 
  -2   8  13        4.26        5.45      2.48 o 
  -1   8  13        0.36       -0.21      1.43 o 
   0   8  13        1.30        1.92      1.85 o 
   1   8  13        0.00        3.12      3.65 o 
  -2   9  13        0.42       -1.07      1.68 o 
  -1   9  13        1.32        3.39      2.44 o 
   0   9  13        2.04       -2.28      2.75 o 
  -2 -12  14        2.37        0.84      1.61 o 
  -1 -12  14        5.22        6.38      3.51 o 
   0 -12  14        3.71        5.04      1.72 o 
   1 -12  14        0.78       -0.37      1.25 o 
   2 -12  14       11.09       11.95      2.23 o 
  -3 -11  14       18.90       19.14      3.26 o 
  -2 -11  14        7.07        5.20      2.22 o 
  -1 -11  14       26.19       26.53      3.84 o 
   0 -11  14        0.05       -1.18      1.18 o 
   1 -11  14        0.06       -1.13      1.30 o 
   2 -11  14        1.25        0.09      1.96 o 
   3 -11  14        4.04        7.55      3.63 o 
  -4 -10  14       11.54       16.28      3.01 o 
  -3 -10  14       11.48       12.45      2.67 o 
  -2 -10  14       26.55       25.58      3.65 o 
  -1 -10  14        2.66        2.80      2.38 o 
   0 -10  14        5.29        4.32      1.62 o 
   1 -10  14        0.61        3.37      1.52 o 
   2 -10  14       55.10       66.56      4.69 o 
   3 -10  14        7.51       17.42      4.70 o 
   4 -10  14        0.01        3.17      2.56 o 
  -5  -9  14       13.31       10.57      3.12 o 
  -4  -9  14       11.22       12.88      2.72 o 
  -3  -9  14       10.91       13.54      2.50 o 
  -2  -9  14        8.44        7.99      1.81 o 
  -1  -9  14        0.52        1.32      1.52 o 
   0  -9  14        6.40        9.29      1.82 o 
   1  -9  14       33.89       35.79      3.45 o 
   2  -9  14       12.13        7.09      1.68 o 
   3  -9  14       59.59       57.52      8.54 o 
   4  -9  14        0.62        4.35      2.22 o 
  -6  -8  14        0.83       -0.40      1.57 o 
  -5  -8  14       25.14       27.79      3.55 o 
  -4  -8  14        8.08        9.54      2.24 o 
  -3  -8  14       39.27       37.64      3.65 o 
  -2  -8  14        0.04       -1.41      1.41 o 
  -1  -8  14       13.10       11.26      1.87 o 
   0  -8  14       16.73       15.88      2.28 o 
   1  -8  14        5.70        2.12      1.32 o 
   2  -8  14       54.00       57.43      5.17 o 
   3  -8  14       24.93       22.39      5.42 o 
   4  -8  14        0.02        1.11      2.33 o 
   5  -8  14       10.22       12.52      3.38 o 
  -6  -7  14        0.28       -1.82      1.82 o 
  -5  -7  14        8.30        8.22      2.49 o 
  -4  -7  14       39.60       32.24      3.57 o 
  -3  -7  14        6.02        4.94      1.26 o 
  -2  -7  14       43.72       45.46      3.11 o 
  -1  -7  14       20.26       20.28      2.04 o 
   0  -7  14       16.69       19.94      2.09 o 
   1  -7  14        0.56       -0.66      0.96 o 
   2  -7  14      112.75       90.58      6.74 o 
   3  -7  14       24.91       20.85      5.97 o 
   4  -7  14        0.02       -1.11      6.32 o 
   5  -7  14       28.16       44.85      6.02 o 
  -6  -6  14        1.42       -2.31      2.31 o 
  -5  -6  14       29.70       22.25      2.94 o 
  -4  -6  14        0.01       -0.47      1.00 o 
  -3  -6  14       36.07       34.00      2.57 o 
  -2  -6  14       61.50       55.80      3.26 o 
  -1  -6  14        5.00        2.63      1.21 o 
   0  -6  14       52.73       49.06      3.46 o 
   1  -6  14        5.20        7.99      1.77 o 
   2  -6  14       49.21       41.03      4.93 o 
   3  -6  14        0.19       -0.45      3.25 o 
   4  -6  14       15.45       10.81      4.80 o 
   5  -6  14       23.00       18.42      4.17 o 
  -7  -5  14        0.13       -0.27      1.99 o 
  -6  -5  14        9.25        7.20      4.69 o 
  -5  -5  14        7.79        5.06      4.51 o 
  -4  -5  14        8.64        6.66      1.47 o 
  -3  -5  14       71.00       63.45      4.85 o 
  -2  -5  14        3.62        8.93      2.41 o 
  -1  -5  14        1.09        0.51      0.90 o 
   0  -5  14        1.15        0.15      1.10 o 
   1  -5  14        8.28        4.61      1.12 o 
   2  -5  14       73.68       54.44      5.01 o 
   3  -5  14        2.28        0.76      2.29 o 
   4  -5  14        0.25       -1.69      1.69 o 
   5  -5  14       10.47       13.27      4.31 o 
  -7  -4  14        0.05        2.14      2.15 o 
  -6  -4  14        4.99        5.20      2.06 o 
  -5  -4  14        1.58        4.22      2.05 o 
  -4  -4  14        6.13        7.11      1.59 o 
  -3  -4  14       26.74       19.58      2.28 o 
  -2  -4  14      314.15      303.55     10.47 o 
  -1  -4  14        1.62        1.08      1.85 o 
   0  -4  14      287.56      276.78      8.86 o 
   1  -4  14       29.19       30.66      2.33 o 
   2  -4  14       15.13       16.74      3.14 o 
   3  -4  14       32.99       26.28      3.68 o 
   4  -4  14        4.21        2.54      1.39 o 
   5  -4  14       10.36       10.56      2.33 o 
  -7  -3  14       23.96       22.39      4.09 o 
  -6  -3  14        0.40        0.96      2.52 o 
  -5  -3  14       24.20       20.96      2.36 o 
  -4  -3  14       17.81       22.17      2.42 o 
  -3  -3  14      448.79      431.01     11.26 o 
  -2  -3  14       21.05       26.43      2.26 o 
  -1  -3  14       31.29       26.72      2.18 o 
   0  -3  14       30.65       26.80      3.39 o 
   1  -3  14      209.59      225.26     12.13 o 
   2  -3  14       12.80       15.03      2.92 o 
   3  -3  14      119.37      120.62      7.70 o 
   4  -3  14       48.53       59.74      4.82 o 
   5  -3  14        1.24        2.19      1.56 o 
   6  -3  14        0.08       -0.02      1.55 o 
  -7  -2  14       30.73       28.58      5.08 o 
  -6  -2  14       83.42       70.39      6.24 o 
  -5  -2  14       59.18       53.51      3.77 o 
  -4  -2  14       17.41       17.16      2.13 o 
  -3  -2  14        1.45        2.15      1.10 o 
  -2  -2  14       53.58       49.86      3.86 o 
  -1  -2  14        3.37        2.30      1.35 o 
   0  -2  14      313.92      356.42     15.73 o 
   1  -2  14        7.26       11.81      2.55 o 
   2  -2  14       20.10       17.51      3.06 o 
   3  -2  14        7.78        6.19      2.02 o 
   4  -2  14       12.38        7.38      2.32 o 
   5  -2  14        0.08       -0.67      1.44 o 
   6  -2  14        4.01        1.87      2.52 o 
  -7  -1  14       26.80       30.46      4.54 o 
  -6  -1  14       51.60       51.18      5.36 o 
  -5  -1  14        2.67       -0.39      1.36 o 
  -4  -1  14        3.45        3.72      1.09 o 
  -3  -1  14        1.10        0.82      0.82 o 
  -2  -1  14       45.27       40.63      2.37 o 
  -1  -1  14        2.61        1.97      1.72 o 
   0  -1  14       60.10       68.78      5.28 o 
   1  -1  14      178.65      207.66      9.08 o 
   2  -1  14        0.47       -0.42      2.24 o 
   3  -1  14       29.48       36.60      2.97 o 
   4  -1  14       72.73       81.04      5.42 o 
   5  -1  14        0.13       -1.01      1.48 o 
  -7   0  14        4.02       10.25     11.46 o 
  -6   0  14       27.98       21.80      3.49 o 
  -5   0  14       45.02       39.81      3.31 o 
  -4   0  14       89.55      101.37      4.92 o 
  -3   0  14       40.96       36.59      2.76 o 
  -2   0  14       11.50        9.79      1.93 o 
  -1   0  14       61.56       64.34      4.96 o 
   1   0  14       45.78       52.34      3.22 o 
   2   0  14        8.71       13.03      1.71 o 
   3   0  14        1.09       -0.28      1.11 o 
   4   0  14        2.14       -0.94      1.58 o 
   5   0  14        3.94        0.83      1.78 o 
  -7   1  14       43.71       51.16      5.70 o 
  -6   1  14        1.04       -0.34      1.72 o 
  -5   1  14       14.29       15.86      2.87 o 
  -4   1  14        3.72        2.93      1.54 o 
  -3   1  14       10.54        7.66      1.29 o 
  -2   1  14      514.28      521.76     10.66 o 
  -1   1  14       20.61       21.61      3.01 o 
   0   1  14       47.70       44.27      3.04 o 
   1   1  14      272.89      324.09      7.90 o 
   2   1  14        3.79       -0.95      1.35 o 
   3   1  14        9.60        8.65      1.45 o 
   4   1  14       29.83       23.79      3.19 o 
   5   1  14        0.29        2.90      1.92 o 
  -7   2  14        4.48        4.31      2.73 o 
  -6   2  14       17.12       17.63      5.00 o 
  -5   2  14        8.50        8.44      2.32 o 
  -4   2  14       62.77       74.31      5.61 o 
  -3   2  14        5.53        6.59      1.79 o 
  -2   2  14        0.94        2.34      1.19 o 
  -1   2  14       77.16       81.59      4.28 o 
   0   2  14        0.30       -0.61      1.16 o 
   1   2  14       82.07       89.21      4.38 o 
   2   2  14        1.69        1.22      1.42 o 
   3   2  14        1.36        0.30      1.77 o 
   4   2  14        1.93        0.61      1.58 o 
   5   2  14        6.35        7.11      2.11 o 
  -7   3  14       35.84       35.51      4.85 o 
  -6   3  14        0.09        2.54      1.69 o 
  -5   3  14       21.60       16.34      2.70 o 
  -4   3  14        0.60        0.88      1.32 o 
  -3   3  14       11.81       13.63      2.11 o 
  -2   3  14       25.35       26.40      2.59 o 
  -1   3  14       20.00       22.06      2.22 o 
   0   3  14        5.20        2.00      0.94 o 
   1   3  14        4.90        4.00      1.35 o 
   2   3  14        7.20        6.28      1.42 o 
   3   3  14        8.66        8.64      1.62 o 
   4   3  14       17.25       16.61      2.71 o 
  -6   4  14        2.04        2.68      1.94 o 
  -5   4  14       10.99       14.28      3.18 o 
  -4   4  14       30.89       22.17      3.67 o 
  -3   4  14        1.67        0.89      1.15 o 
  -2   4  14       18.28       12.52      1.90 o 
  -1   4  14      115.66      118.53      4.66 o 
   0   4  14        0.19       -0.24      0.87 o 
   1   4  14        0.26       -0.66      1.18 o 
   2   4  14        3.94        4.11      1.27 o 
   3   4  14        0.00       -1.18      1.18 o 
   4   4  14        6.14        8.12      2.56 o 
  -6   5  14        1.30       -0.21      2.14 o 
  -5   5  14        0.75        5.49      3.80 o 
  -4   5  14       53.66       62.09      6.00 o 
  -3   5  14        1.32        1.30      1.78 o 
  -2   5  14       25.54       20.41      2.83 o 
  -1   5  14       99.09      113.11      5.77 o 
   0   5  14        8.28       16.72      4.54 o 
   1   5  14        3.63        3.92      4.95 o 
   2   5  14       12.05       13.27      2.33 o 
   3   5  14        7.82        6.92      2.14 o 
  -5   6  14        0.00        2.11      3.70 o 
  -4   6  14       57.83       57.91      6.00 o 
  -3   6  14        1.97        7.18      2.60 o 
  -2   6  14        3.04        6.84      1.89 o 
  -1   6  14       11.49       10.57      2.20 o 
   0   6  14        0.18        1.42      5.92 o 
   1   6  14        1.57       -0.80      2.79 o 
   2   6  14        2.82        4.80      2.96 o 
   3   6  14        4.16        5.13      2.26 o 
  -4   7  14       15.48       27.95      4.86 o 
  -3   7  14        5.05       12.09      3.27 o 
  -2   7  14       10.62       11.11      2.56 o 
  -1   7  14        2.04        5.13      2.55 o 
   0   7  14        0.23        1.05      2.15 o 
   1   7  14        5.01        8.54      3.62 o 
   2   7  14        7.12       10.32      4.42 o 
  -3   8  14        0.30       -1.55      2.20 o 
  -2   8  14        1.94        0.76      1.53 o 
  -1   8  14        0.18        1.21      2.02 o 
   0   8  14        0.99        3.11      3.12 o 
  -1 -12  15        5.50        3.84      2.01 o 
   0 -12  15        0.91        1.12      1.40 o 
   1 -12  15        0.94        0.88      1.31 o 
  -3 -11  15        1.54        1.96      1.68 o 
  -2 -11  15        2.65        1.49      1.73 o 
  -1 -11  15        4.57        3.40      1.98 o 
   0 -11  15        4.70        4.15      1.38 o 
   1 -11  15       13.32        9.63      2.04 o 
   2 -11  15        9.75       15.37      3.13 o 
  -4 -10  15       18.19       18.20      3.28 o 
  -3 -10  15       10.64       12.61      2.72 o 
  -2 -10  15       30.10       32.02      3.95 o 
  -1 -10  15        0.03        0.18      1.35 o 
   0 -10  15        9.63        8.88      2.10 o 
   1 -10  15        1.34        1.48      1.34 o 
   2 -10  15       74.53       82.21      6.65 o 
   3 -10  15       17.93       19.14      5.60 o 
  -5  -9  15       15.09       23.09      3.76 o 
  -4  -9  15        0.58        1.18      1.43 o 
  -3  -9  15        2.76        3.20      1.89 o 
  -2  -9  15       11.71       12.55      2.29 o 
  -1  -9  15      142.19      143.94      6.91 o 
   0  -9  15        0.33       -0.63      1.32 o 
   1  -9  15        2.48        3.01      1.88 o 
   2  -9  15        9.07        8.81      2.26 o 
   3  -9  15        9.29       12.90      4.66 o 
   4  -9  15        0.08       -0.05      3.23 o 
  -5  -8  15        5.48        4.16      1.76 o 
  -4  -8  15       18.41       20.87      2.93 o 
  -3  -8  15       22.65       21.45      2.93 o 
  -2  -8  15      144.80      156.85      7.15 o 
  -1  -8  15        8.19        4.50      1.62 o 
   0  -8  15       12.82        8.17      2.20 o 
   1  -8  15        9.03        6.60      1.69 o 
   2  -8  15        0.01        6.21      3.22 o 
   3  -8  15        4.33        5.88      3.01 o 
   4  -8  15        0.04       -1.21      2.67 o 
  -6  -7  15        2.74        1.37      5.42 o 
  -5  -7  15        1.32       -1.77      1.77 o 
  -4  -7  15        0.28       -0.20      1.44 o 
  -3  -7  15        7.76        7.86      1.45 o 
  -2  -7  15       15.39       16.42      2.07 o 
  -1  -7  15        0.25       -0.24      0.85 o 
   0  -7  15       12.29       11.16      1.65 o 
   1  -7  15        4.64        0.15      1.25 o 
   2  -7  15       26.59       29.12      4.18 o 
   3  -7  15        0.07       -2.71      2.71 o 
   4  -7  15        8.58        7.43      2.38 o 
   5  -7  15        0.24       -0.35      4.56 o 
  -6  -6  15        0.13       -1.64      2.03 o 
  -5  -6  15        2.75        2.25      3.00 o 
  -4  -6  15       74.85       65.22      4.31 o 
  -3  -6  15        0.80        0.44      1.07 o 
  -2  -6  15        4.83        7.50      1.54 o 
  -1  -6  15       24.28       24.96      2.49 o 
   0  -6  15       48.79       44.18      4.45 o 
   1  -6  15      262.22      273.68     11.32 o 
   2  -6  15       50.03       35.28      4.41 o 
   3  -6  15       14.54       21.26      3.78 o 
   4  -6  15        0.28        0.05      1.81 o 
   5  -6  15       17.53       28.50      4.90 o 
  -6  -5  15        9.57       10.43      3.06 o 
  -5  -5  15        0.25        2.06      1.66 o 
  -4  -5  15       41.06       40.47      3.37 o 
  -3  -5  15       14.93       24.96      2.71 o 
  -2  -5  15        5.18        2.05      0.98 o 
  -1  -5  15        0.08       -1.04      1.04 o 
   0  -5  15        4.00        4.24      1.79 o 
   1  -5  15       32.47       36.54     10.14 o 
   2  -5  15        0.16       -1.88      1.88 o 
   3  -5  15       10.26        9.67      2.58 o 
   4  -5  15        5.00        3.82      1.60 o 
   5  -5  15       21.23       23.15      3.30 o 
  -7  -4  15        2.31        6.04      2.52 o 
  -6  -4  15        2.62        0.84      2.53 o 
  -5  -4  15        0.47       -3.14      3.14 o 
  -4  -4  15       34.36       35.24      3.08 o 
  -3  -4  15       24.47       23.30      2.91 o 
  -2  -4  15       26.26       31.47      2.94 o 
  -1  -4  15        3.41        5.51      1.16 o 
   0  -4  15        5.72        5.85      1.80 o 
   1  -4  15      241.13      258.82     10.88 o 
   2  -4  15      224.73      214.35     10.18 o 
   3  -4  15       20.37       18.69      3.16 o 
   4  -4  15        0.40        0.58      1.65 o 
   5  -4  15        2.16        1.20      1.50 o 
  -7  -3  15        0.05       -2.35      2.35 o 
  -6  -3  15       60.40       46.05      5.13 o 
  -5  -3  15       36.37       38.94      3.27 o 
  -4  -3  15        2.35        2.72      1.17 o 
  -3  -3  15       22.06       33.92      2.82 o 
  -2  -3  15        0.00        0.44      0.71 o 
  -1  -3  15        0.89        1.19      1.83 o 
   0  -3  15       53.58       62.85      4.44 o 
   1  -3  15       14.54       22.82      4.72 o 
   2  -3  15       14.29       16.16      4.34 o 
   3  -3  15       16.82       15.71      2.94 o 
   4  -3  15        2.10       -0.15      1.48 o 
   5  -3  15        0.76        2.72      2.05 o 
  -7  -2  15       11.21        5.37      6.74 o 
  -6  -2  15       12.41        8.60      2.33 o 
  -5  -2  15       21.22       23.99      2.70 o 
  -4  -2  15        0.47        1.33      1.04 o 
  -3  -2  15        0.23        0.63      0.89 o 
  -2  -2  15      163.91      149.81      4.72 o 
  -1  -2  15       43.23       38.63      4.10 o 
   0  -2  15      120.49      132.65      7.55 o 
   1  -2  15       73.43       74.83      5.97 o 
   2  -2  15       72.55       73.72      6.00 o 
   3  -2  15       36.17       33.04      3.29 o 
   4  -2  15       28.91       32.48      3.72 o 
   5  -2  15        0.03       -0.49      1.94 o 
  -7  -1  15        3.82        5.82      2.51 o 
  -6  -1  15       67.19       62.00      5.92 o 
  -5  -1  15        7.81        9.79      1.89 o 
  -4  -1  15       57.85       58.87      3.86 o 
  -3  -1  15      118.91      131.04      5.21 o 
  -2  -1  15       49.81       50.54      6.42 o 
  -1  -1  15       45.17       35.00      3.95 o 
   0  -1  15        3.12        5.44      1.80 o 
   1  -1  15      117.77      128.97     12.15 o 
   2  -1  15        7.11       10.98      2.14 o 
   3  -1  15       41.58       43.83      3.36 o 
   4  -1  15        8.76        4.63      2.98 o 
   5  -1  15        7.38        8.51      2.00 o 
  -7   0  15       34.88       33.66      4.82 o 
  -6   0  15        2.74        1.55      1.61 o 
  -5   0  15        4.69        2.55      1.29 o 
  -4   0  15       38.47       37.94      3.19 o 
  -3   0  15       23.15       18.98      4.42 o 
  -2   0  15      555.15      616.44     17.02 o 
  -1   0  15      117.60      113.28      7.69 o 
   0   0  15      394.06      454.05     13.78 o 
   1   0  15      105.97      123.50      6.16 o 
   2   0  15       24.69       35.18      2.68 o 
   3   0  15       38.89       42.80      3.35 o 
   4   0  15        0.31        0.17      1.22 o 
   5   0  15        9.34       12.64      2.51 o 
  -7   1  15       10.39       12.63      4.52 o 
  -6   1  15        0.74       -0.21      2.27 o 
  -5   1  15       61.77       61.74      5.37 o 
  -4   1  15        4.58        3.06      1.53 o 
  -3   1  15        1.63        0.89      1.84 o 
  -2   1  15        0.46        6.11      2.30 o 
  -1   1  15        0.14       -0.92      1.50 o 
   0   1  15        5.22        8.94      2.03 o 
   1   1  15        0.24        2.30      1.33 o 
   2   1  15        0.15        0.65      1.00 o 
   3   1  15        0.10       -0.11      1.32 o 
   4   1  15        2.07        5.38      2.12 o 
   5   1  15        6.13        4.71      3.75 o 
  -6   2  15        0.91        1.76      2.15 o 
  -5   2  15       15.89       18.97      3.14 o 
  -4   2  15       27.65       33.64      3.90 o 
  -3   2  15        0.73        1.11      1.39 o 
  -2   2  15       19.93       15.56      2.15 o 
  -1   2  15       15.17       13.04      1.70 o 
   0   2  15       41.21       44.03      2.86 o 
   1   2  15        4.15        7.21      1.52 o 
   2   2  15       14.35       13.08      1.66 o 
   3   2  15       23.57       15.04      2.48 o 
   4   2  15        4.20        6.04      3.15 o 
  -6   3  15       16.15       14.97      3.25 o 
  -5   3  15       32.12       34.48      3.58 o 
  -4   3  15        2.64       -0.15      1.53 o 
  -3   3  15        1.03        1.29      1.21 o 
  -2   3  15        0.07       -0.92      1.23 o 
  -1   3  15       43.89       41.36      2.88 o 
   0   3  15       47.87       50.63      3.05 o 
   1   3  15        5.04        6.31      1.35 o 
   2   3  15        8.43       11.76      1.87 o 
   3   3  15        1.35        1.23      1.26 o 
   4   3  15        0.06       -0.66      1.49 o 
  -6   4  15        1.59        2.12      2.03 o 
  -5   4  15        1.88        3.14      1.94 o 
  -4   4  15        1.73       -0.16      1.73 o 
  -3   4  15        1.47        2.43      1.84 o 
  -2   4  15       58.30       61.48      5.32 o 
  -1   4  15        7.34        3.49      1.48 o 
   0   4  15        4.26        7.79      1.60 o 
   1   4  15       12.05       13.30      2.20 o 
   2   4  15        6.64       12.01      2.26 o 
   3   4  15        0.05        0.22      1.47 o 
  -5   5  15        0.50        2.28      2.05 o 
  -4   5  15       46.98       57.63      5.87 o 
  -3   5  15        1.54        0.93      3.82 o 
  -2   5  15      133.66      165.17     10.05 o 
  -1   5  15       36.28       39.41      5.00 o 
   0   5  15       24.89       24.26      5.68 o 
   1   5  15        2.44       -2.22      2.65 o 
   2   5  15        0.33       -0.64      1.53 o 
   3   5  15       12.30       15.01      3.42 o 
  -5   6  15        0.05       -2.07      2.07 o 
  -4   6  15        0.09        0.80      1.92 o 
  -3   6  15        0.00        0.11      1.93 o 
  -2   6  15       26.68       31.18      4.05 o 
  -1   6  15        3.09       -0.24      1.75 o 
   0   6  15        3.60        6.01      3.52 o 
   1   6  15        0.19        0.38      2.47 o 
   2   6  15        4.00        2.95      5.14 o 
  -3   7  15        0.61        4.59      2.65 o 
  -2   7  15        7.63        6.01      2.51 o 
  -1   7  15        0.24        0.90      4.71 o 
   0   7  15        1.16        2.14      3.24 o 
   1   7  15        1.20        8.12      4.07 o 
  -2 -11  16        0.88        0.82      2.29 o 
  -1 -11  16        1.65        2.93      1.28 o 
   0 -11  16        1.94        3.15      1.27 o 
   1 -11  16        0.27        0.77      1.78 o 
  -4 -10  16        5.93        9.56      2.56 o 
  -3 -10  16       17.51       21.32      3.27 o 
  -2 -10  16       16.34       15.86      2.64 o 
  -1 -10  16        2.13        2.07      1.56 o 
   0 -10  16       28.21       34.72      3.55 o 
   1 -10  16       33.62       35.88      4.54 o 
   2 -10  16       50.51       56.57      5.91 o 
   3 -10  16        0.18        4.06      3.54 o 
  -4  -9  16       13.91        7.64      2.32 o 
  -3  -9  16        0.19       -1.30      1.53 o 
  -2  -9  16        2.06        1.01      1.59 o 
  -1  -9  16       14.03       19.68      2.66 o 
   0  -9  16        5.39        3.14      3.30 o 
   1  -9  16        2.17        3.24      1.76 o 
   2  -9  16        5.82       10.88      5.00 o 
   3  -9  16        0.02        4.78      3.17 o 
  -5  -8  16        5.83        1.81      1.75 o 
  -4  -8  16        2.41       -1.37      1.37 o 
  -3  -8  16        4.98        1.34      1.48 o 
  -2  -8  16        9.70       10.59      2.12 o 
  -1  -8  16        0.81        1.74      1.08 o 
   0  -8  16        3.09        4.15      2.45 o 
   1  -8  16        0.04       -1.78      2.07 o 
   2  -8  16        0.43       17.30      5.53 o 
   3  -8  16        3.29        6.52      3.42 o 
   4  -8  16        4.36        2.12      2.24 o 
  -5  -7  16        5.03        4.18      1.95 o 
  -4  -7  16       49.81       56.72      6.22 o 
  -3  -7  16       39.15       37.69      2.97 o 
  -2  -7  16       28.20       28.08      2.51 o 
  -1  -7  16        2.89        1.65      1.16 o 
   0  -7  16       21.85       14.74      2.94 o 
   1  -7  16        0.03       -1.29      1.41 o 
   2  -7  16        4.37        3.06      1.70 o 
   3  -7  16       69.58       87.35      7.09 o 
   4  -7  16        0.38        3.60      2.49 o 
  -6  -6  16        0.46        1.16      1.84 o 
  -5  -6  16       16.93       19.07      5.39 o 
  -4  -6  16        0.00        1.12      1.17 o 
  -3  -6  16       44.86       39.25      3.40 o 
  -2  -6  16       31.65       30.28      2.79 o 
  -1  -6  16        4.04        3.28      1.35 o 
   0  -6  16       52.12       46.93      4.98 o 
   1  -6  16        0.34        1.74      1.93 o 
   2  -6  16        3.25        4.68      2.05 o 
   3  -6  16        0.20        1.79      1.83 o 
   4  -6  16        0.27       -5.68      6.29 o 
  -6  -5  16        0.76       -1.83      1.83 o 
  -5  -5  16        2.95        2.64      2.54 o 
  -4  -5  16       24.06       19.68      2.61 o 
  -3  -5  16        3.16        3.89      1.26 o 
  -2  -5  16      104.31      100.21      4.80 o 
  -1  -5  16        2.78        1.30      1.73 o 
   0  -5  16       57.06       45.18      8.08 o 
   1  -5  16        2.72        2.66      2.04 o 
   2  -5  16        3.84        1.80      2.03 o 
   3  -5  16        2.12        3.00      1.62 o 
   4  -5  16        1.78        1.60      1.72 o 
   5  -5  16        1.49        1.47      1.94 o 
  -6  -4  16        4.98        3.25      2.06 o 
  -5  -4  16       31.00       33.30      4.31 o 
  -4  -4  16       12.84       11.00      1.98 o 
  -3  -4  16        1.90        1.42      1.09 o 
  -2  -4  16      189.60      204.64      9.36 o 
  -1  -4  16        0.90        0.18      2.42 o 
   0  -4  16       15.04       14.99      2.37 o 
   1  -4  16       14.86        9.23      2.49 o 
   2  -4  16       70.65       64.22      6.11 o 
   3  -4  16        6.63        5.88      2.11 o 
   4  -4  16       56.64       54.11      4.81 o 
   5  -4  16       16.76       19.83      3.32 o 
  -6  -3  16        9.06        4.91      1.91 o 
  -5  -3  16        1.85       -0.37      1.09 o 
  -4  -3  16       15.75       16.60      2.30 o 
  -3  -3  16        7.55        9.02      2.46 o 
  -2  -3  16       72.57       79.48      5.97 o 
  -1  -3  16       24.99       25.11      3.57 o 
   0  -3  16        0.80        0.04      1.60 o 
   1  -3  16      116.24      121.43     12.05 o 
   2  -3  16       12.38       14.21      3.05 o 
   3  -3  16        2.15        2.70      1.58 o 
   4  -3  16        3.25        2.95      1.68 o 
   5  -3  16        2.56        1.70      1.54 o 
  -6  -2  16        0.75       -1.62      3.01 o 
  -5  -2  16       13.23       15.06      2.53 o 
  -4  -2  16        0.04        1.46      2.21 o 
  -3  -2  16       24.03       22.95      3.41 o 
  -2  -2  16      203.52      223.87     13.61 o 
  -1  -2  16        4.59        2.55      1.47 o 
   0  -2  16        0.41       -0.54      1.35 o 
   1  -2  16       16.26       19.60      3.20 o 
   2  -2  16       13.56       16.39      3.20 o 
   3  -2  16       28.25       29.56      3.20 o 
   4  -2  16        3.17        1.95      1.80 o 
   5  -2  16       42.32       48.58      4.79 o 
  -6  -1  16        0.60       -4.58      4.58 o 
  -5  -1  16        3.18        1.59      1.72 o 
  -4  -1  16       50.03       43.77      4.49 o 
  -3  -1  16        0.11        0.29      1.46 o 
  -2  -1  16       68.83       80.97      6.01 o 
  -1  -1  16       22.80       28.24      3.66 o 
   0  -1  16       17.00       18.06      2.46 o 
   1  -1  16        9.93       13.55      2.93 o 
   2  -1  16      136.26      173.74     10.48 o 
   3  -1  16       12.12       17.92      2.30 o 
   4  -1  16       25.63       32.03      3.75 o 
   5  -1  16        1.26        1.85      2.32 o 
  -6   0  16        7.33       -1.59      2.67 o 
  -5   0  16       26.69       23.80      3.41 o 
  -4   0  16       29.49       28.19      3.89 o 
  -3   0  16       29.66       25.98      5.48 o 
  -2   0  16        0.06        2.21      1.89 o 
  -1   0  16      148.75      173.51     11.07 o 
   1   0  16       34.55       43.35      3.95 o 
   2   0  16       13.16       13.48      2.49 o 
   3   0  16       12.00       12.12      1.97 o 
   4   0  16        0.37       -1.11      2.15 o 
  -6   1  16        2.69        4.00      3.35 o 
  -5   1  16        1.06        1.78      2.70 o 
  -4   1  16       40.42       35.83      4.24 o 
  -3   1  16        0.04       -0.04      2.25 o 
  -2   1  16       59.27       63.97      5.28 o 
  -1   1  16       65.38       75.75      5.38 o 
   0   1  16       40.57       41.40      3.20 o 
   1   1  16       44.58       52.78      3.56 o 
   2   1  16       52.28       62.41      4.06 o 
   3   1  16        0.69        0.78      1.44 o 
   4   1  16        0.22        0.02      1.43 o 
  -6   2  16       13.71       10.17      2.94 o 
  -5   2  16        5.95       11.14      2.89 o 
  -4   2  16        0.02       -0.53      2.38 o 
  -3   2  16        3.61        2.32      2.07 o 
  -2   2  16        0.82        1.04      1.07 o 
  -1   2  16       19.47       24.21      2.86 o 
   0   2  16       46.92       51.62      3.18 o 
   1   2  16        6.89        7.24      1.58 o 
   2   2  16       14.78       16.52      2.01 o 
   3   2  16        0.20        2.38      2.68 o 
   4   2  16        1.52        1.36      1.54 o 
  -6   3  16       18.54       10.13      5.51 o 
  -5   3  16        6.73        3.68      2.62 o 
  -4   3  16        6.16        1.13      1.36 o 
  -3   3  16       15.52       12.23      2.43 o 
  -2   3  16        2.68        2.64      1.13 o 
  -1   3  16        1.29        2.48      1.65 o 
   0   3  16        0.60        1.80      1.10 o 
   1   3  16        0.03        0.24      1.04 o 
   2   3  16       11.50        8.70      1.73 o 
   3   3  16        1.61        3.45      1.90 o 
  -5   4  16        0.57       -2.06      2.06 o 
  -4   4  16       10.29        3.19      1.97 o 
  -3   4  16       75.72       79.30      6.49 o 
  -2   4  16        0.18        4.84      2.24 o 
  -1   4  16       17.25       18.66      3.46 o 
   0   4  16       17.31       13.82      3.03 o 
   1   4  16        0.32        0.59      1.32 o 
   2   4  16        0.58       -0.57      1.30 o 
   3   4  16        0.91        1.99      1.75 o 
  -5   5  16        0.00        0.49      1.97 o 
  -4   5  16        0.00        2.66      2.41 o 
  -3   5  16       17.14       16.54      3.98 o 
  -2   5  16       17.13       18.11      5.73 o 
  -1   5  16        0.82        1.16      2.67 o 
   0   5  16        0.95        1.85      2.86 o 
   1   5  16        3.20        2.52      1.57 o 
   2   5  16        0.81       -1.67      1.86 o 
  -4   6  16        2.78        7.33      2.88 o 
  -3   6  16        2.51        2.47      1.96 o 
  -2   6  16        1.89       -4.61      4.61 o 
  -1   6  16        0.50        5.62      2.19 o 
   0   6  16        0.04        0.28      2.59 o 
   1   6  16        4.98        6.87      3.43 o 
  -2   7  16        3.83        4.88      6.27 o 
  -1   7  16        0.05        1.96      1.80 o 
  -1 -11  17        3.98        2.22      1.67 o 
   0 -11  17       19.22       21.22      4.03 o 
  -3 -10  17        1.45       -0.25      1.68 o 
  -2 -10  17        7.98        5.22      1.78 o 
  -1 -10  17       15.91       15.71      3.45 o 
   0 -10  17       19.22       14.63      8.33 o 
   1 -10  17        0.46        2.89      2.26 o 
   2 -10  17       53.31       58.93      9.46 o 
  -4  -9  17        2.37        0.63      2.01 o 
  -3  -9  17        6.63        7.76      2.14 o 
  -2  -9  17        0.85        0.54      1.33 o 
  -1  -9  17        0.83        0.34      1.68 o 
   0  -9  17       22.63       23.10      3.88 o 
   1  -9  17       32.14       27.60      6.74 o 
   2  -9  17       15.46       13.49      3.40 o 
   3  -9  17        0.64       -1.56      3.67 o 
  -5  -8  17       12.69       11.17      3.00 o 
  -4  -8  17        8.03        8.93      2.05 o 
  -3  -8  17        0.02       -0.26      1.36 o 
  -2  -8  17        8.73        9.72      1.96 o 
  -1  -8  17        0.43       -1.21      1.84 o 
   0  -8  17        3.29       -0.88      1.65 o 
   1  -8  17       13.78       19.34      5.32 o 
   2  -8  17        2.38        5.36      3.72 o 
   3  -8  17        8.16        9.46      4.80 o 
  -5  -7  17        4.37        6.71      2.32 o 
  -4  -7  17        1.70        3.80      2.20 o 
  -3  -7  17        9.70        8.38      2.32 o 
  -2  -7  17        6.09        1.93      1.68 o 
  -1  -7  17        0.05        0.11      1.64 o 
   0  -7  17       22.26       26.91      3.86 o 
   1  -7  17        0.18       -1.09      2.35 o 
   2  -7  17        0.73        2.73      2.05 o 
   3  -7  17        2.13        4.56      2.59 o 
   4  -7  17        7.51        6.90      4.39 o 
  -5  -6  17        1.49        0.24      2.58 o 
  -4  -6  17       10.36        7.22      2.01 o 
  -3  -6  17       22.71       18.88      3.18 o 
  -2  -6  17        0.64       -0.48      1.37 o 
  -1  -6  17       34.69       28.80      5.61 o 
   0  -6  17       46.18       36.35      4.45 o 
   1  -6  17        1.81        0.55      1.87 o 
   2  -6  17       21.16       30.38      4.47 o 
   3  -6  17       34.52       34.04      4.56 o 
   4  -6  17       16.66       14.36      2.82 o 
  -6  -5  17        2.92        1.61      3.32 o 
  -5  -5  17       39.63       32.99      6.94 o 
  -4  -5  17       63.13       59.72      5.43 o 
  -3  -5  17        0.10        0.29      2.49 o 
  -2  -5  17       24.97       22.77      3.59 o 
  -1  -5  17        4.70        7.71      4.05 o 
   0  -5  17        1.73       -1.30      1.63 o 
   1  -5  17        0.11       -2.42      4.37 o 
   2  -5  17        7.01        3.55      1.74 o 
   3  -5  17        1.37        1.61      2.00 o 
   4  -5  17       10.81       11.30      2.59 o 
  -6  -4  17        3.65        1.06      3.07 o 
  -5  -4  17        1.68       10.04      5.35 o 
  -4  -4  17       43.18       32.08      4.50 o 
  -3  -4  17        0.05       -1.05      2.40 o 
  -2  -4  17        4.36        4.21      3.00 o 
  -1  -4  17      153.48      173.81      9.10 o 
   0  -4  17       87.42       89.82      6.82 o 
   1  -4  17       14.90       14.37      3.13 o 
   2  -4  17        4.32        2.07      1.82 o 
   3  -4  17       40.18       44.04      5.27 o 
   4  -4  17        9.72       10.09      2.35 o 
  -6  -3  17        7.68        0.99      2.74 o 
  -5  -3  17       95.50       90.52     10.67 o 
  -4  -3  17       40.47       42.56      4.61 o 
  -3  -3  17      152.53      146.11      8.18 o 
  -2  -3  17      238.50      258.79     10.75 o 
  -1  -3  17       48.09       50.42      4.91 o 
   0  -3  17        0.89       -0.75      1.65 o 
   1  -3  17       33.11       34.79      4.52 o 
   2  -3  17        0.00        0.06      1.47 o 
   3  -3  17        0.87        0.98      2.29 o 
   4  -3  17       18.21       17.62      3.08 o 
  -6  -2  17        0.10       -4.81      4.81 o 
  -5  -2  17        8.54       14.83      3.08 o 
  -4  -2  17        2.28        3.50      2.62 o 
  -3  -2  17       12.31       11.69      2.81 o 
  -2  -2  17        0.01        7.01      3.74 o 
  -1  -2  17        0.71        0.51      2.19 o 
   0  -2  17       35.00       28.97      3.21 o 
   1  -2  17        5.53        5.01      2.07 o 
   2  -2  17        0.09        2.49      2.27 o 
   3  -2  17       14.96       18.78      3.09 o 
   4  -2  17       12.88       16.71      4.05 o 
  -6  -1  17        6.98        3.64      3.39 o 
  -5  -1  17        0.00        0.01      1.40 o 
  -4  -1  17        9.56        7.47      2.53 o 
  -3  -1  17       59.39       56.42      7.37 o 
  -2  -1  17       19.38       19.02      7.15 o 
  -1  -1  17       79.93       89.62      6.55 o 
   0  -1  17        0.43       -1.01      1.33 o 
   1  -1  17        1.76       -3.13      3.13 o 
   2  -1  17        4.48        8.38      2.10 o 
   3  -1  17        1.40        4.38      2.01 o 
   4  -1  17        3.82        4.48      1.76 o 
  -6   0  17        0.24       -4.30      4.30 o 
  -5   0  17        3.34        1.22      3.26 o 
  -4   0  17      127.52      129.97      8.16 o 
  -3   0  17        7.48        6.74      2.57 o 
  -2   0  17       13.47       14.29      3.93 o 
  -1   0  17       27.44       32.90      4.17 o 
   0   0  17        2.24        3.61      1.45 o 
   1   0  17        1.21       -0.07      1.58 o 
   2   0  17       10.63        7.47      2.51 o 
   3   0  17       13.81        9.85      2.80 o 
   4   0  17        0.00       -0.83      1.49 o 
  -6   1  17        2.54        3.67      2.97 o 
  -5   1  17        0.03       -2.33      2.33 o 
  -4   1  17       11.78        9.64      2.50 o 
  -3   1  17       11.22        8.46      2.34 o 
  -2   1  17        0.76       -0.24      4.13 o 
  -1   1  17        8.52       11.26      2.29 o 
   0   1  17        0.04       -0.52      1.10 o 
   1   1  17        0.05        0.62      0.96 o 
   2   1  17       22.73       20.65      2.58 o 
   3   1  17        8.10        4.20      1.37 o 
   4   1  17        0.24        4.59      2.50 o 
  -6   2  17        0.41        0.77      2.69 o 
  -5   2  17        0.89        0.57      2.37 o 
  -4   2  17       37.33       37.54      3.81 o 
  -3   2  17        0.01        0.38      1.54 o 
  -2   2  17       18.34       12.34      2.80 o 
  -1   2  17        2.61        3.27      2.58 o 
   0   2  17        0.25        1.06      1.31 o 
   1   2  17       20.90       23.27      2.50 o 
   2   2  17        1.40        0.15      1.34 o 
   3   2  17        1.39        0.58      1.70 o 
  -5   3  17        2.41        1.60      2.39 o 
  -4   3  17        0.90       -1.94      2.17 o 
  -3   3  17        0.13       -2.41      2.41 o 
  -2   3  17        1.35        2.24      1.42 o 
  -1   3  17        1.48        1.92      1.56 o 
   0   3  17        0.20       -0.40      1.07 o 
   1   3  17        6.70        8.20      1.76 o 
   2   3  17        3.08        5.54      4.86 o 
   3   3  17        6.56        7.06      2.35 o 
  -5   4  17        0.25       -0.08      1.80 o 
  -4   4  17        1.12        1.13      2.11 o 
  -3   4  17       47.02       57.50      5.71 o 
  -2   4  17        1.64        3.88      3.69 o 
  -1   4  17        6.69        5.20      2.88 o 
   0   4  17        7.07        3.16      1.73 o 
   1   4  17       19.79       15.04      3.09 o 
   2   4  17        0.14        4.12      3.58 o 
  -4   5  17       38.51       42.15      5.48 o 
  -3   5  17       35.50       37.50      7.59 o 
  -2   5  17        0.06       -0.06      2.82 o 
  -1   5  17        1.05        2.37      4.73 o 
   0   5  17        6.18        9.63      4.12 o 
   1   5  17        5.56        5.03      3.70 o 
  -2   6  17        0.17       -0.41      2.83 o 
  -1   6  17        0.23        3.79      6.15 o 
  -2 -10  18       21.38       22.50      4.20 o 
  -1 -10  18       15.65       21.43      4.05 o 
   0 -10  18       33.39       38.77      4.96 o 
   1 -10  18       12.59       19.03      5.44 o 
  -3  -9  18       33.71       35.72      5.06 o 
  -2  -9  18       10.43       10.04      2.79 o 
  -1  -9  18        0.00       -0.03      2.31 o 
   0  -9  18        2.62        5.87      3.56 o 
   1  -9  18        5.37        2.32      2.70 o 
   2  -9  18        1.06       -1.52      2.14 o 
  -4  -8  18        6.47       11.89      4.88 o 
  -3  -8  18       10.65        7.50      2.41 o 
  -2  -8  18        9.05        9.54      2.46 o 
  -1  -8  18        0.03       -1.25      1.47 o 
   0  -8  18        0.56        3.14      3.06 o 
   1  -8  18        1.85        5.82      2.36 o 
   2  -8  18        0.10        0.92      2.54 o 
  -5  -7  18        0.21       -0.57      2.50 o 
  -4  -7  18        5.49        7.22      4.37 o 
  -3  -7  18        0.47       -0.06      2.91 o 
  -2  -7  18        0.15        2.84      1.76 o 
  -1  -7  18       11.69       11.86      4.41 o 
   0  -7  18        3.28        0.91      3.46 o 
   1  -7  18       38.39       39.53      4.18 o 
   2  -7  18        0.99        2.38      3.76 o 
   3  -7  18        8.16       10.87      3.36 o 
  -5  -6  18       16.18       28.92      7.22 o 
  -4  -6  18       10.40        4.49      1.90 o 
  -3  -6  18       59.27       54.13      5.24 o 
  -2  -6  18       37.87       47.07      5.03 o 
  -1  -6  18       24.82       21.72      3.56 o 
   0  -6  18       34.71       31.85      4.26 o 
   1  -6  18        0.22       -1.53      1.53 o 
   2  -6  18        0.04       -1.98      1.98 o 
   3  -6  18        6.34        7.77      2.80 o 
  -5  -5  18        0.28       -0.66      3.05 o 
  -4  -5  18        0.01       -1.30      1.78 o 
  -3  -5  18       14.16       22.94      3.65 o 
  -2  -5  18       41.68       32.63      4.11 o 
  -1  -5  18      114.47      112.71      7.71 o 
   0  -5  18       35.35       28.70      4.28 o 
   1  -5  18       11.05       10.19      2.69 o 
   2  -5  18        0.00       -2.03      2.03 o 
   3  -5  18        0.00        0.69      6.55 o 
  -5  -4  18        7.17        6.66      3.79 o 
  -4  -4  18       28.74       18.78      3.17 o 
  -3  -4  18       60.91       67.60      5.82 o 
  -2  -4  18       38.33       37.10      5.59 o 
  -1  -4  18       15.57       14.09      4.07 o 
   0  -4  18      111.61      107.35     18.90 o 
   1  -4  18        4.23        4.47      3.32 o 
   2  -4  18       15.98        9.56      2.78 o 
   3  -4  18        3.89        0.57      5.99 o 
   4  -4  18        9.87       12.16      2.76 o 
  -6  -3  18        5.44        6.66      3.34 o 
  -5  -3  18        0.75        5.07      4.28 o 
  -4  -3  18        6.37        3.11      1.68 o 
  -3  -3  18       69.42       79.67      6.30 o 
  -2  -3  18        9.37        5.87      2.58 o 
  -1  -3  18        0.49        0.47      3.81 o 
   0  -3  18       41.80       40.46      4.15 o 
   1  -3  18       28.31       30.57      6.83 o 
   2  -3  18        0.04        0.26      1.75 o 
   3  -3  18       28.94       27.38      5.26 o 
   4  -3  18        0.41       -1.57      2.55 o 
  -6  -2  18        0.12       -4.32      4.32 o 
  -5  -2  18       11.54        9.50      2.59 o 
  -4  -2  18       20.16       25.19      5.20 o 
  -3  -2  18        2.69        3.00      2.15 o 
  -2  -2  18        7.29        8.37      2.83 o 
  -1  -2  18       33.40       32.92      5.92 o 
   0  -2  18       56.40       62.70      4.83 o 
   1  -2  18        1.39        2.14      3.46 o 
   2  -2  18       25.97       30.65      3.58 o 
   3  -2  18       74.76       71.01      5.72 o 
   4  -2  18        0.11        0.35      1.67 o 
  -6  -1  18        4.63        6.61      3.52 o 
  -5  -1  18        6.84        7.87      2.76 o 
  -4  -1  18       50.21       53.59      5.47 o 
  -3  -1  18        6.87        6.00      2.46 o 
  -2  -1  18        5.91        3.57      2.00 o 
  -1  -1  18       27.30       33.44      4.46 o 
   0  -1  18       50.11       58.43      4.67 o 
   1  -1  18       14.87       15.08      2.70 o 
   2  -1  18       11.28       13.19      2.88 o 
   3  -1  18       10.86       13.18      2.50 o 
  -5   0  18        0.53       -0.98      1.73 o 
  -4   0  18       26.30       25.03      3.86 o 
  -3   0  18       38.39       32.75      5.03 o 
  -2   0  18       19.34       19.65      6.30 o 
  -1   0  18       47.88       51.62      5.25 o 
   0   0  18       11.42       14.09      2.16 o 
   1   0  18       18.65       20.80      3.10 o 
   2   0  18        0.10        0.77      1.59 o 
   3   0  18        7.98        7.56      2.26 o 
  -5   1  18        1.17        0.06      1.62 o 
  -4   1  18       23.54       24.09      3.86 o 
  -3   1  18        9.04        4.19      1.80 o 
  -2   1  18       24.22       23.42      3.16 o 
  -1   1  18        1.13        2.15      1.38 o 
   0   1  18       17.02       22.88      3.32 o 
   1   1  18       18.21       22.23      3.85 o 
   2   1  18        0.44       -0.03      1.55 o 
   3   1  18        7.98        8.24      2.17 o 
  -5   2  18        3.41        4.07      3.01 o 
  -4   2  18        0.14        1.26      1.49 o 
  -3   2  18        6.23        3.63      2.04 o 
  -2   2  18       12.75        9.43      2.22 o 
  -1   2  18        0.00       -0.17      1.80 o 
   0   2  18        2.92        2.40      1.23 o 
   1   2  18        1.05        2.31      1.80 o 
   2   2  18        7.56       10.99      1.98 o 
  -4   3  18        1.84       -0.79      2.17 o 
  -3   3  18       26.32       18.96      5.38 o 
  -2   3  18        2.40        2.02      2.47 o 
  -1   3  18        5.32        6.77      2.40 o 
   0   3  18        5.31        8.15      2.72 o 
   1   3  18        0.06        0.98      1.28 o 
   2   3  18        0.01       -1.97      1.97 o 
  -4   4  18        0.07       -1.50      1.76 o 
  -3   4  18        1.35       -2.19      3.04 o 
  -2   4  18       10.56        6.97      4.77 o 
  -1   4  18        1.95        2.62      2.78 o 
   0   4  18        2.64        5.01      1.84 o 
   1   4  18        1.20        3.07      2.17 o 
  -2   5  18        0.27        2.06      2.85 o 
  -1   5  18        1.59       -4.43      4.43 o 
  -2  -9  19        1.40       -2.39      3.76 o 
  -1  -9  19        4.65        7.17      3.83 o 
   0  -9  19        0.13       -0.39      2.09 o 
   1  -9  19        2.33        3.62      3.57 o 
  -3  -8  19        8.34        2.24      1.61 o 
  -2  -8  19        6.39        5.66      1.93 o 
  -1  -8  19        1.37       -2.12      2.12 o 
   0  -8  19        0.25        0.88      1.72 o 
   1  -8  19       16.88       17.07      3.58 o 
   2  -8  19       14.96       18.04      3.63 o 
  -4  -7  19       11.72       16.70      5.78 o 
  -3  -7  19        6.51        9.77      2.69 o 
  -2  -7  19       17.54       13.96      3.17 o 
  -1  -7  19        3.16        5.41      2.09 o 
   0  -7  19        2.73        1.60      1.76 o 
   1  -7  19        0.14        0.05      1.77 o 
   2  -7  19        0.28        0.34      1.70 o 
  -4  -6  19        5.73        4.87      2.18 o 
  -3  -6  19       37.28       31.95      4.33 o 
  -2  -6  19       52.31       45.67      5.22 o 
  -1  -6  19        1.06       -0.95      1.96 o 
   0  -6  19        0.41       -0.70      1.98 o 
   1  -6  19        1.50        1.57      2.40 o 
   2  -6  19        0.04       -0.03      2.84 o 
   3  -6  19        0.22        2.25      3.11 o 
  -5  -5  19        0.34       -3.55      3.55 o 
  -4  -5  19        0.03        2.23      1.79 o 
  -3  -5  19        6.93        8.65      2.41 o 
  -2  -5  19        0.01        1.12      1.80 o 
  -1  -5  19       22.24       16.21      3.43 o 
   0  -5  19       21.64       17.25      3.56 o 
   1  -5  19        0.65        2.03      1.62 o 
   2  -5  19        2.04        1.80      1.90 o 
   3  -5  19       48.01       66.43      6.64 o 
  -5  -4  19        3.28        6.23      4.36 o 
  -4  -4  19       29.99       32.41      4.39 o 
  -3  -4  19       37.24       34.42      4.32 o 
  -2  -4  19       15.94       16.03      3.15 o 
  -1  -4  19       31.07       34.26      4.67 o 
   0  -4  19       15.29       16.38      4.67 o 
   1  -4  19        0.36       -2.02      2.09 o 
   2  -4  19       10.59        7.32      2.51 o 
   3  -4  19        1.71        1.35      4.50 o 
  -5  -3  19       27.58       26.15      6.60 o 
  -4  -3  19       27.38       27.84      7.55 o 
  -3  -3  19        2.90        0.70      2.68 o 
  -2  -3  19       13.13       13.67      3.98 o 
  -1  -3  19       63.83       57.28      6.08 o 
   0  -3  19        3.96        8.16      2.71 o 
   1  -3  19        3.31        1.81      1.77 o 
   2  -3  19        1.28        0.76      2.16 o 
   3  -3  19       20.16       23.67      4.27 o 
  -5  -2  19        0.02        0.81      1.79 o 
  -4  -2  19        3.93        7.68      2.76 o 
  -3  -2  19        0.23       -1.14      1.85 o 
  -2  -2  19        2.37        1.20      1.63 o 
  -1  -2  19        0.00        2.98      2.26 o 
   0  -2  19       12.29       16.11      3.64 o 
   1  -2  19       51.28       57.72      7.87 o 
   2  -2  19       27.74       33.79      3.93 o 
   3  -2  19        6.40        9.70      3.53 o 
  -5  -1  19       20.69       18.92      5.28 o 
  -4  -1  19        0.33       -0.55      2.59 o 
  -3  -1  19       51.20       50.09      5.39 o 
  -2  -1  19        0.70        2.45      2.49 o 
  -1  -1  19       16.55       14.72      3.26 o 
   0  -1  19        0.62        2.76      1.51 o 
   1  -1  19        0.02       -0.14      1.45 o 
   2  -1  19        6.45       13.85      2.81 o 
   3  -1  19        0.56       -1.34      2.69 o 
  -5   0  19        3.84        2.99      1.53 o 
  -4   0  19        2.97        2.59      1.76 o 
  -3   0  19        5.61        4.06      1.74 o 
  -2   0  19        0.74        0.99      4.11 o 
  -1   0  19        0.38        2.90      1.88 o 
   0   0  19        5.72        7.72      1.92 o 
   1   0  19       16.26       26.45      3.45 o 
   2   0  19       10.44        7.15      2.22 o 
  -5   1  19        0.80        1.27      2.44 o 
  -4   1  19        1.71       -0.52      1.83 o 
  -3   1  19       28.02       21.68      3.75 o 
  -2   1  19        4.09        2.76      1.49 o 
  -1   1  19       13.25       15.24      2.69 o 
   0   1  19       15.09       21.05      2.70 o 
   1   1  19        2.66        4.06      1.85 o 
   2   1  19        0.93        0.29      1.29 o 
  -4   2  19        5.27        3.17      2.06 o 
  -3   2  19        0.41        3.80      2.13 o 
  -2   2  19       13.65       16.11      2.73 o 
  -1   2  19       24.54       32.78      3.85 o 
   0   2  19        4.78        2.41      1.60 o 
   1   2  19        0.56        2.57      2.36 o 
  -3   3  19        0.57        3.12      2.84 o 
  -2   3  19        1.21        3.11      2.48 o 
  -1   3  19        0.04       -2.21      2.21 o 
   0   3  19       14.39       17.66      4.02 o 
   1   3  19        6.31        6.42      3.22 o 
  -2   4  19       32.74       40.23      5.50 o 
  -1   4  19        5.68        1.57      2.92 o 
  -2  -8  20        1.07        0.90      4.64 o 
  -1  -8  20        6.74        6.87      3.45 o 
   0  -8  20        2.88        3.74      2.69 o 
  -3  -7  20        0.47        6.44      2.43 o 
  -2  -7  20        1.36       -0.13      1.68 o 
  -1  -7  20       24.20       16.60      3.38 o 
   0  -7  20       22.54       22.70      4.07 o 
   1  -7  20        0.04       -0.82      1.78 o 
  -4  -6  20        0.88        2.92      2.33 o 
  -3  -6  20        2.08        3.20      2.73 o 
  -2  -6  20        0.28        2.33      6.01 o 
  -1  -6  20        0.18       -0.55      2.39 o 
   0  -6  20        1.20        1.93      4.42 o 
   1  -6  20        5.65        4.76      1.58 o 
   2  -6  20        2.48       -1.83      1.83 o 
  -4  -5  20        7.92       10.37      2.85 o 
  -3  -5  20        7.07        7.71      2.36 o 
  -2  -5  20        0.24        5.41      2.44 o 
  -1  -5  20       15.81       16.53      3.77 o 
   0  -5  20       21.60       18.36      3.66 o 
   1  -5  20        8.35        3.56      1.50 o 
   2  -5  20        2.43        0.53      1.65 o 
  -4  -4  20        5.46        3.22      1.85 o 
  -3  -4  20        7.09        8.41      2.05 o 
  -2  -4  20       26.19       24.01      4.01 o 
  -1  -4  20        1.33        5.42      2.52 o 
   0  -4  20        4.32        2.16      4.13 o 
   1  -4  20        0.13        1.14      1.40 o 
   2  -4  20       10.96        9.83      3.04 o 
  -4  -3  20        9.42       10.84      3.30 o 
  -3  -3  20        2.32       -1.57      2.30 o 
  -2  -3  20        4.44        2.90      1.80 o 
  -1  -3  20       22.40       21.31      3.89 o 
   0  -3  20        0.22        1.81      1.88 o 
   1  -3  20       29.45       30.97      4.11 o 
   2  -3  20       19.20       18.56      2.93 o 
  -4  -2  20       12.53       10.66      2.89 o 
  -3  -2  20        5.44        1.32      2.29 o 
  -2  -2  20       11.66        6.53      2.16 o 
  -1  -2  20        1.42        0.82      1.68 o 
   0  -2  20        4.31        7.24      2.54 o 
   1  -2  20        2.94        6.88      3.00 o 
   2  -2  20        8.20       14.25      2.84 o 
  -4  -1  20        1.39        0.15      3.26 o 
  -3  -1  20       27.49       29.62      4.25 o 
  -2  -1  20       23.12       17.16      3.67 o 
  -1  -1  20       17.45       17.75      4.66 o 
   0  -1  20        0.87        2.22      1.97 o 
   1  -1  20        0.14       -0.90      1.52 o 
   2  -1  20        3.73        2.06      1.78 o 
  -4   0  20        0.52       -1.39      1.88 o 
  -3   0  20       16.64       13.45      2.90 o 
  -2   0  20       10.25       13.12      3.51 o 
  -1   0  20        5.74        7.80      2.16 o 
   0   0  20        0.83       -0.33      2.58 o 
   1   0  20        2.20        6.88      2.08 o 
  -4   1  20        0.92        1.66      1.70 o 
  -3   1  20        0.28        0.45      1.58 o 
  -2   1  20        0.30        1.23      1.52 o 
  -1   1  20        9.14       10.20      3.21 o 
   0   1  20        3.40       -2.25      2.25 o 
   1   1  20        8.76        7.75      1.98 o 
  -3   2  20        0.68        8.71      3.42 o 
  -2   2  20        6.38        7.39      2.72 o 
  -1   2  20        2.05        5.48      3.17 o 
   0   2  20       12.59       16.96      4.04 o 
  -1  -7  21        0.16        0.72      1.77 o 
  -2  -6  21       16.94       17.73      3.60 o 
  -1  -6  21       11.55        8.98      2.73 o 
   0  -6  21        7.24        2.35      6.77 o 
  -3  -5  21        0.13        2.73      2.00 o 
  -2  -5  21       66.57       69.56      6.66 o 
  -1  -5  21        4.99        6.49      2.47 o 
   0  -5  21        0.53       -3.16      6.28 o 
   1  -5  21        3.24        0.68      1.62 o 
  -3  -4  21       10.13        8.61      3.08 o 
  -2  -4  21       14.55       20.57      8.03 o 
  -1  -4  21        9.07        7.84      3.78 o 
   0  -4  21       14.01       18.11      3.48 o 
   1  -4  21        6.48        7.30      2.31 o 
  -3  -3  21        0.79       -2.03      2.03 o 
  -2  -3  21       31.75       29.85      4.64 o 
  -1  -3  21        7.68        6.02      2.52 o 
   0  -3  21        0.97        0.13      1.77 o 
   1  -3  21        1.21        4.41      1.92 o 
  -3  -2  21        7.24        4.40      3.87 o 
  -2  -2  21        0.86        2.53      2.49 o 
  -1  -2  21        4.88        6.01      2.21 o 
   0  -2  21        6.73        7.19      2.64 o 
   1  -2  21       48.90       68.04      4.94 o 
  -3  -1  21        0.04        0.94      2.12 o 
  -2  -1  21       13.47       15.98      3.47 o 
  -1  -1  21        1.19       -1.92      1.92 o 
   0  -1  21        9.04        2.23      2.38 o 
   1  -1  21        1.23       -1.74      1.74 o 
  -3   0  21        4.51        3.55      2.11 o 
  -2   0  21        5.53        4.07      2.36 o 
  -1   0  21        0.00       -1.56      1.56 o 
   0   0  21        1.24        2.06      1.84 o 
  -1   1  21        0.50        2.75      1.56 o 
  -1  -3  22       19.97       21.07      4.21 o 
                                                 
